# Supplementary material for: ﻿Three new species of the sea fan genus Muricea (Cnidaria, Octocorallia, Plexauridae) from the northwest region of Mexico
Source: Zookeys. 2023 Jul 18;1169:333–52. doi: 10.3897/zookeys.1169.89651 (PMC10369450; doi:10.3897/zookeys.1169.89651)
Supplement: XML Treatment for Muricea ambarae [file zookeys.1169.89651-treatment1.xml]

<!DOCTYPE tp:taxon-treatment
  PUBLIC "-//TaxonX//DTD Taxonomic Treatment Publishing DTD v0 20100105//EN" "tax-treatment-NSO.dtd">
<tp:taxon-treatment xmlns:tp="http://www.plazi.org/taxpub"><tp:treatment-meta><kwd-group><label>Taxon classification</label><kwd>
                  <named-content content-type="kingdom">Animalia</named-content>
                </kwd><kwd>
                  <named-content content-type="order">Alcyonacea</named-content>
                </kwd><kwd>
                  <named-content content-type="family">Plexauridae</named-content>
                </kwd></kwd-group><mixed-citation publication-type="journal"><person-group><name><surname>Hernández</surname><given-names>Osvaldo</given-names></name><name><surname>Gómez-Gutiérrez</surname><given-names>Jaime</given-names></name><name><surname>Galván-Tirado</surname><given-names>Carolina</given-names></name><name><surname>Sánchez</surname><given-names>Carlos</given-names></name></person-group><article-title>﻿Three new species of the sea fan genus <italic><tp:taxon-name><tp:taxon-name-part taxon-name-part-type="genus" reg="Muricea">Muricea</tp:taxon-name-part></tp:taxon-name></italic> (<tp:taxon-name><tp:taxon-name-part taxon-name-part-type="phylum">Cnidaria</tp:taxon-name-part></tp:taxon-name>, <tp:taxon-name><tp:taxon-name-part taxon-name-part-type="subclass">Octocorallia</tp:taxon-name-part></tp:taxon-name>, <tp:taxon-name><tp:taxon-name-part taxon-name-part-type="family">Plexauridae</tp:taxon-name-part></tp:taxon-name>) from the northwest region of Mexico</article-title><source>Zookeys</source><day>18</day><month>07</month><year>2023</year><volume>1169</volume><fpage>333</fpage><lpage>352</lpage><pub-id pub-id-type="doi">10.3897/zookeys.1169.89651</pub-id></mixed-citation></tp:treatment-meta><tp:nomenclature><label>﻿</label><tp:taxon-name>
                <object-id xmlns:xlink="http://www.w3.org/1999/xlink" content-type="arpha" xlink:type="simple">372FD8CB-5604-5AC0-94CF-4AE886C038D9</object-id>
                <tp:taxon-name-part taxon-name-part-type="genus" reg="Muricea">Muricea</tp:taxon-name-part>
                <tp:taxon-name-part taxon-name-part-type="species" reg="ambarae">ambarae</tp:taxon-name-part>
                <object-id xmlns:xlink="http://www.w3.org/1999/xlink" content-type="zoobank" xlink:type="simple">https://zoobank.org/4FF4B82B-991F-4E73-BBEC-5520AE772B0A</object-id>
              </tp:taxon-name><tp:taxon-status xmlns:xlink="http://www.w3.org/1999/xlink" xlink:type="simple">sp. nov.</tp:taxon-status></tp:nomenclature><tp:treatment-sec sec-type="material" id="SECID0E4FAE"><title>Material examined.</title><p><bold><italic>Holotype</italic>.</bold> USNM 1606629: dry, San Esteban Island (Punta Sureste), Sonora, Mexico (<named-content xmlns:xlink="http://www.w3.org/1999/xlink" content-type="dwc:verbatimCoordinates" xlink:type="simple"><named-content content-type="geo-json" specific-use="{&#34;type&#34;:&#34;Point&#34;,&#34;coordinates&#34;:[-112.554006,28.671538]}" id="NCID0ELGAE" xlink:type="simple">28°40.29228'N, 112°33.24035'W</named-content></named-content>), 20 m depth, 20 °C, 20 June 2010 (Fig. <xref ref-type="fig" rid="F1">1B</xref>). <bold><italic>Paratypes</italic>.</bold> USNM 1606630: dry, San Esteban Island (Punta Noroeste), Sonora, Mexico (<named-content xmlns:xlink="http://www.w3.org/1999/xlink" content-type="dwc:verbatimCoordinates" xlink:type="simple"><named-content content-type="geo-json" specific-use="{&#34;type&#34;:&#34;Point&#34;,&#34;coordinates&#34;:[-112.612685,28.720493]}" id="NCID0E2GAE" xlink:type="simple">28°43.22958'N, 112°36.76110'W</named-content></named-content>), 20 m depth, 21 °C, 17 July 2010; USNM 1606631: dry, Bahía de Las Ánimas (Los Choros), Baja California, Mexico (<named-content xmlns:xlink="http://www.w3.org/1999/xlink" content-type="dwc:verbatimCoordinates" xlink:type="simple"><named-content content-type="geo-json" specific-use="{&#34;type&#34;:&#34;Point&#34;,&#34;coordinates&#34;:[-113.246814,28.839478]}" id="NCID0EDHAE" xlink:type="simple">28°50.36868'N, 113°14.80885'W</named-content></named-content>), 18 m depth, 20 °C, 18 July 2010; USNM 1606632: dry, Punta Abreojos, Pacific coast of Baja California Sur, Mexico (<named-content xmlns:xlink="http://www.w3.org/1999/xlink" content-type="dwc:verbatimCoordinates" xlink:type="simple"><named-content content-type="geo-json" specific-use="{&#34;type&#34;:&#34;Point&#34;,&#34;coordinates&#34;:[-113.576660,26.696010]}" id="NCID0ELHAE" xlink:type="simple">26°41.76060'N, 113°34.59960'W</named-content></named-content>), 21 m depth, 16.5 °C, 24 June 1998 (Fig. <xref ref-type="fig" rid="F1">1B</xref>). The type specimens were collected by Carlos Sánchez.</p></tp:treatment-sec><tp:treatment-sec sec-type="description" id="SECID0EUHAE"><title>Holotype colony description.</title><p>Colony with flabellate growth in one plane and laterally branched, 21 cm high and 14.2 cm wide (Fig. <xref ref-type="fig" rid="F2">2A</xref>, Table <xref ref-type="table" rid="T1">1</xref>). The holdfast is an irregular oval, 1.9 cm in length and 1.3 cm wide from which grows the main stem, 5.2 cm in height and 0.5 mm in diameter. There is no coenenchyme on the base of the steam lost during the collect; the base coenenchyme shows a dark gray and brownish bicolored axis. The growth of the branches is lateral and upward. Some terminal branches are short, about 5 mm in length and 3.5 mm in diameter, while the longest ones are 9.5 cm in length and 3.5 mm in diameter (Fig. <xref ref-type="fig" rid="F2">2B</xref>, Table <xref ref-type="table" rid="T1">1</xref>). All the terminal tips are blunt and covered by calyces. Calyces in the colony range up to 1 mm in height and are 1 mm in diameter and are shelf-like in form with an imbricated arrangement. The coenenchyme color is pale yellow, but the coloration of the calyces is reddish-brown, giving the colony an overall pale and dark orange appearance (Fig. <xref ref-type="fig" rid="F2">2A, B</xref>, Table <xref ref-type="table" rid="T1">1</xref>).</p><table-wrap id="T1" position="float" orientation="portrait"><label>Table 1.</label><caption><p>Internal and external characters of <italic><tp:taxon-name><tp:taxon-name-part taxon-name-part-type="genus" reg="Muricea">Muricea</tp:taxon-name-part><tp:taxon-name-part taxon-name-part-type="species" reg="ambarae">ambarae</tp:taxon-name-part></tp:taxon-name></italic> sp. nov., <italic><tp:taxon-name><tp:taxon-name-part taxon-name-part-type="genus" reg="Muricea">Muricea</tp:taxon-name-part><tp:taxon-name-part taxon-name-part-type="species" reg="cacao">cacao</tp:taxon-name-part></tp:taxon-name></italic> sp. nov. and <italic><tp:taxon-name><tp:taxon-name-part taxon-name-part-type="genus" reg="Muricea">Muricea</tp:taxon-name-part><tp:taxon-name-part taxon-name-part-type="species" reg="molinai">molinai</tp:taxon-name-part></tp:taxon-name></italic> sp. nov. with similar <italic><tp:taxon-name><tp:taxon-name-part taxon-name-part-type="genus" reg="Muricea">Muricea</tp:taxon-name-part></tp:taxon-name></italic> nominal species distributed along the Mexican Pacific and Gulf of California collected from 1998–2020 and compared with <xref ref-type="bibr" rid="B7">Breedy and Guzman (2015</xref>, <xref ref-type="bibr" rid="B8">2016a</xref>). <bold>Colony growth</bold>: bu = bushy, fa = falling branches, fl = flabellate. <bold>Branching type</bold>: di= dichotomous, irr = irregularly, lb = laterally branched, ob = open branched. <bold>Polyp distribution rows</bold>: im = imbricated, c = close, s = sparsely. <bold>Calyx form</bold>: el= elongated, sl = shelf-like, t = tubular. <bold>Color</bold>: am = amber, br = brownish-red, bi = bicolor, cl = colorless, db = deep brown, dy = dull yellowg = gray, lb = light brown, lo = light orange, o = orange, ro = reddish-orange, py = pale yellow, r = red, rb = reddish-brown, y = yellow, w = white. <bold>Sclerites</bold>: ae = acute end spindles, bs = branched spindles, be = bend spindles, cs = curved spindles, cl= club-like, de = dull ends spindles, lb = lobed, ls = leaf spindles, ps = prickly spindles, r = rods, slr = star-like radiates, str = straight spindles, tbr = tuberculated rods, tbs = tuberculated spindles, uss = unilateral spinous spindles, ws = warty spindles, wr = warty rods.</p></caption><table id="TID0EZXAG" rules="all"><tbody><tr><th rowspan="1" colspan="1">Species</th><th rowspan="1" colspan="1">Colony growth</th><th rowspan="1" colspan="1">Branching type</th><th rowspan="1" colspan="1">Terminal branches length (cm)</th><th rowspan="1" colspan="1">Polyp distribution rows</th><th rowspan="1" colspan="1">Pseudoanastomosis</th><th rowspan="1" colspan="1">Calyx height elevation (mm)</th><th rowspan="1" colspan="1">Calyx form</th><th rowspan="1" colspan="1">Colony Color</th><th rowspan="1" colspan="1">Outer coenenchymal and calyx dominant spindles</th><th rowspan="1" colspan="1">Coenenchymal and calycular spindles maximum size (mm)</th><th rowspan="1" colspan="1">Inner coenenchymal spindles</th><th rowspan="1" colspan="1">Anthocodial sclerites</th><th rowspan="1" colspan="1">Sclerites color</th></tr><tr><td rowspan="1" colspan="1">
                        <italic>
                          <tp:taxon-name><tp:taxon-name-part taxon-name-part-type="genus" reg="Muricea">M.</tp:taxon-name-part><tp:taxon-name-part taxon-name-part-type="species" reg="californica">californica</tp:taxon-name-part></tp:taxon-name>
                        </italic>
                      </td><td rowspan="1" colspan="1">bu</td><td rowspan="1" colspan="1">irr, lb</td><td rowspan="1" colspan="1">2.8</td><td rowspan="1" colspan="1">c, im</td><td rowspan="1" colspan="1">no</td><td rowspan="1" colspan="1">1.9</td><td rowspan="1" colspan="1">el</td><td rowspan="1" colspan="1">ro</td><td rowspan="1" colspan="1">ls</td><td rowspan="1" colspan="1">0.5</td><td rowspan="1" colspan="1">slr, ws</td><td rowspan="1" colspan="1">lb, wr</td><td rowspan="1" colspan="1">am, lo, ro, py</td></tr><tr><td rowspan="1" colspan="1">
                        <italic>
                          <tp:taxon-name><tp:taxon-name-part taxon-name-part-type="genus" reg="Muricea">M.</tp:taxon-name-part><tp:taxon-name-part taxon-name-part-type="species" reg="echinata">echinata</tp:taxon-name-part></tp:taxon-name>
                        </italic>
                      </td><td rowspan="1" colspan="1">bu</td><td rowspan="1" colspan="1">irr, lb</td><td rowspan="1" colspan="1">6–3</td><td rowspan="1" colspan="1">c</td><td rowspan="1" colspan="1">no</td><td rowspan="1" colspan="1">2.8–3</td><td rowspan="1" colspan="1">sl</td><td rowspan="1" colspan="1">rb</td><td rowspan="1" colspan="1">uss</td><td rowspan="1" colspan="1">2.4</td><td rowspan="1" colspan="1">ws</td><td rowspan="1" colspan="1">r, bs</td><td rowspan="1" colspan="1">o, lb</td></tr><tr><td rowspan="1" colspan="1">
                        <italic>
                          <tp:taxon-name><tp:taxon-name-part taxon-name-part-type="genus" reg="Muricea">M.</tp:taxon-name-part><tp:taxon-name-part taxon-name-part-type="species" reg="fruticosa">fruticosa</tp:taxon-name-part></tp:taxon-name>
                        </italic>
                      </td><td rowspan="1" colspan="1">bu</td><td rowspan="1" colspan="1">irr</td><td rowspan="1" colspan="1">1.5–4</td><td rowspan="1" colspan="1">c</td><td rowspan="1" colspan="1">no</td><td rowspan="1" colspan="1">1–1.2</td><td rowspan="1" colspan="1">sl</td><td rowspan="1" colspan="1">rb, w, bi</td><td rowspan="1" colspan="1">uss</td><td rowspan="1" colspan="1">2</td><td rowspan="1" colspan="1">ws</td><td rowspan="1" colspan="1">ws, wr, bs</td><td rowspan="1" colspan="1">w, rb, py</td></tr><tr><td rowspan="1" colspan="1">
                        <italic>
                          <tp:taxon-name><tp:taxon-name-part taxon-name-part-type="genus" reg="Muricea">M.</tp:taxon-name-part><tp:taxon-name-part taxon-name-part-type="species" reg="galapagensis">galapagensis</tp:taxon-name-part></tp:taxon-name>
                        </italic>
                      </td><td rowspan="1" colspan="1">fa</td><td rowspan="1" colspan="1">ob</td><td rowspan="1" colspan="1">8</td><td rowspan="1" colspan="1">s</td><td rowspan="1" colspan="1">no</td><td rowspan="1" colspan="1">0.6–1</td><td rowspan="1" colspan="1">sl</td><td rowspan="1" colspan="1">lo</td><td rowspan="1" colspan="1">uss</td><td rowspan="1" colspan="1">4.1</td><td rowspan="1" colspan="1">ws</td><td rowspan="1" colspan="1">r, ps</td><td rowspan="1" colspan="1">am, lo</td></tr><tr><td rowspan="1" colspan="1">
                        <italic>
                          <tp:taxon-name><tp:taxon-name-part taxon-name-part-type="genus" reg="Muricea">M.</tp:taxon-name-part><tp:taxon-name-part taxon-name-part-type="species" reg="plantaginea">plantaginea</tp:taxon-name-part></tp:taxon-name>
                        </italic>
                      </td><td rowspan="1" colspan="1">fl</td><td rowspan="1" colspan="1">irr, lb</td><td rowspan="1" colspan="1">1–5</td><td rowspan="1" colspan="1">c, im</td><td rowspan="1" colspan="1">no</td><td rowspan="1" colspan="1">0.7–1.2</td><td rowspan="1" colspan="1">sl</td><td rowspan="1" colspan="1">db/w</td><td rowspan="1" colspan="1">ls</td><td rowspan="1" colspan="1">1</td><td rowspan="1" colspan="1">ws</td><td rowspan="1" colspan="1">lb, wr</td><td rowspan="1" colspan="1">rb, am</td></tr><tr><td rowspan="1" colspan="1">
                        <italic>
                          <tp:taxon-name><tp:taxon-name-part taxon-name-part-type="genus" reg="Muricea">M.</tp:taxon-name-part><tp:taxon-name-part taxon-name-part-type="species" reg="squarrosa">squarrosa</tp:taxon-name-part></tp:taxon-name>
                        </italic>
                      </td><td rowspan="1" colspan="1">fl</td><td rowspan="1" colspan="1">di</td><td rowspan="1" colspan="1">4</td><td rowspan="1" colspan="1">c</td><td rowspan="1" colspan="1">no</td><td rowspan="1" colspan="1">2.6</td><td rowspan="1" colspan="1">t</td><td rowspan="1" colspan="1">lb</td><td rowspan="1" colspan="1">cl, cs</td><td rowspan="1" colspan="1">1.3</td><td rowspan="1" colspan="1">tbs</td><td rowspan="1" colspan="1">cl</td><td rowspan="1" colspan="1">br, cl, py, y</td></tr><tr><td rowspan="1" colspan="1"><italic><tp:taxon-name><tp:taxon-name-part taxon-name-part-type="genus" reg="Muricea">M.</tp:taxon-name-part><tp:taxon-name-part taxon-name-part-type="species" reg="ambarae">ambarae</tp:taxon-name-part></tp:taxon-name></italic> sp. nov.</td><td rowspan="1" colspan="1">fl</td><td rowspan="1" colspan="1">lb</td><td rowspan="1" colspan="1">9.5</td><td rowspan="1" colspan="1">im</td><td rowspan="1" colspan="1">no</td><td rowspan="1" colspan="1">1</td><td rowspan="1" colspan="1">sl</td><td rowspan="1" colspan="1">o</td><td rowspan="1" colspan="1">ls, tbs</td><td rowspan="1" colspan="1">1.2</td><td rowspan="1" colspan="1">ws</td><td rowspan="1" colspan="1">lb</td><td rowspan="1" colspan="1">cl, o, y, py</td></tr><tr><td rowspan="1" colspan="1"><italic><tp:taxon-name><tp:taxon-name-part taxon-name-part-type="genus" reg="Muricea">M.</tp:taxon-name-part><tp:taxon-name-part taxon-name-part-type="species" reg="cacao">cacao</tp:taxon-name-part></tp:taxon-name></italic> sp. nov.</td><td rowspan="1" colspan="1">fl</td><td rowspan="1" colspan="1">lb</td><td rowspan="1" colspan="1">9</td><td rowspan="1" colspan="1">im</td><td rowspan="1" colspan="1">yes</td><td rowspan="1" colspan="1">1</td><td rowspan="1" colspan="1">sl</td><td rowspan="1" colspan="1">br-r</td><td rowspan="1" colspan="1">ls</td><td rowspan="1" colspan="1">1.7</td><td rowspan="1" colspan="1">ae/de-ws</td><td rowspan="1" colspan="1">tbr-ae</td><td rowspan="1" colspan="1">db, rb</td></tr><tr><td rowspan="1" colspan="1"><italic><tp:taxon-name><tp:taxon-name-part taxon-name-part-type="genus" reg="Muricea">M.</tp:taxon-name-part><tp:taxon-name-part taxon-name-part-type="species" reg="molinai">molinai</tp:taxon-name-part></tp:taxon-name></italic> sp. nov.</td><td rowspan="1" colspan="1">fl</td><td rowspan="1" colspan="1">lb</td><td rowspan="1" colspan="1">8.7</td><td rowspan="1" colspan="1">im</td><td rowspan="1" colspan="1">no</td><td rowspan="1" colspan="1">3</td><td rowspan="1" colspan="1">t</td><td rowspan="1" colspan="1">g</td><td rowspan="1" colspan="1">uss, tbs</td><td rowspan="1" colspan="1">2.5</td><td rowspan="1" colspan="1">str, cs</td><td rowspan="1" colspan="1">tbr, lr</td><td rowspan="1" colspan="1">g, am, cl</td></tr></tbody></table></table-wrap><fig id="F2" position="float" orientation="portrait"><object-id xmlns:xlink="http://www.w3.org/1999/xlink" content-type="doi" xlink:type="simple">10.3897/zookeys.1169.89651.figure2</object-id><object-id xmlns:xlink="http://www.w3.org/1999/xlink" content-type="arpha" xlink:type="simple">A7E4F8C2-C8B1-5FAB-A05A-3DAF19DDC46F</object-id><label>Figure 2.</label><caption><p><italic><tp:taxon-name><tp:taxon-name-part taxon-name-part-type="genus" reg="Muricea">Muricea</tp:taxon-name-part><tp:taxon-name-part taxon-name-part-type="species" reg="ambarae">ambarae</tp:taxon-name-part></tp:taxon-name></italic> sp. nov. <bold>A</bold> holotype USNM 1606629 <bold>B</bold> holotype detail of branches <bold>C</bold> axial and coenenchymal sclerites.</p></caption><graphic xmlns:xlink="http://www.w3.org/1999/xlink" xlink:href="zookeys-1169-333_article-89651__-g002.jpg" position="float" orientation="portrait" xlink:type="simple" id="oo_880610.jpg"><uri content-type="original_file" xlink:type="simple">https://binary.pensoft.net/fig/880610</uri></graphic></fig></tp:treatment-sec><tp:treatment-sec sec-type="Holotype sclerites" id="SECID0ET3AE"><title>Holotype sclerites.</title><p>The sclerites of the outer coenenchyme and calycular are pale yellow or pale orange leaf spindles (0.3–1.2 mm length), tuberculated spindles with blunt ends (0.2–1.1 mm length), and tuberculated spindles with acute ends (0.2–1.1 mm length) (Figs <xref ref-type="fig" rid="F2">2C</xref>, <xref ref-type="fig" rid="F3">3A–D</xref>, Table <xref ref-type="table" rid="T1">1</xref>). The leaf spindles are more common all around the polyp aperture, and the spindles with acute ends are the dominant type of sclerite in the rest of the coenenchyme (Fig. <xref ref-type="fig" rid="F3">3A</xref>). The axial sheath comprises thin spindles with acute ends and clubs (0.3–0.9 mm in length) (Fig. <xref ref-type="fig" rid="F3">3B, C</xref>). These spindles forms have different sizes of tubercles; about 70% of the coenenchyme and calyx sclerites are colorless (Fig. <xref ref-type="fig" rid="F2">2C</xref>), with the rest of the sclerites pale yellow or pale orange. Anthocodial sclerites are colorless warty rods, 0.2–0.3 mm in length with acute or dull ends (Fig. <xref ref-type="fig" rid="F3">3D</xref>).</p><fig id="F3" position="float" orientation="portrait"><object-id xmlns:xlink="http://www.w3.org/1999/xlink" content-type="doi" xlink:type="simple">10.3897/zookeys.1169.89651.figure3</object-id><object-id xmlns:xlink="http://www.w3.org/1999/xlink" content-type="arpha" xlink:type="simple">3FEAC4DC-D9C5-54DB-A8FD-9145B41F7667</object-id><label>Figure 3.</label><caption><p><italic><tp:taxon-name><tp:taxon-name-part taxon-name-part-type="genus" reg="Muricea">Muricea</tp:taxon-name-part><tp:taxon-name-part taxon-name-part-type="species" reg="ambarae">ambarae</tp:taxon-name-part></tp:taxon-name></italic> sp. nov. <abbrev xmlns:xlink="http://www.w3.org/1999/xlink" xlink:title="scanning electron microscope" id="ABBRID0EI5AE" xlink:type="simple">SEM</abbrev><bold>A, B</bold> calycular and coenenchymal sclerites <bold>C</bold> axial sclerites <bold>D</bold> anthocodial sclerites.</p></caption><graphic xmlns:xlink="http://www.w3.org/1999/xlink" xlink:href="zookeys-1169-333_article-89651__-g003.jpg" position="float" orientation="portrait" xlink:type="simple" id="oo_880611.jpg"><uri content-type="original_file" xlink:type="simple">https://binary.pensoft.net/fig/880611</uri></graphic></fig></tp:treatment-sec><tp:treatment-sec sec-type="Morphological variation" id="SECID0EX5AE"><title>Morphological variation.</title><p>All 14 colonies of <italic><tp:taxon-name><tp:taxon-name-part taxon-name-part-type="genus" reg="Muricea">Muricea</tp:taxon-name-part><tp:taxon-name-part taxon-name-part-type="species" reg="ambarae">ambarae</tp:taxon-name-part></tp:taxon-name></italic> sp. nov. examined are morphologically like the holotype in colony growth and sclerite form with colony size range observed <italic>in situ</italic> between 4 and 32 cm height (Suppl. material <xref ref-type="supplementary-material" rid="S1">1</xref>: fig. S1A–D). <italic><tp:taxon-name><tp:taxon-name-part taxon-name-part-type="genus" reg="Muricea">Muricea</tp:taxon-name-part><tp:taxon-name-part taxon-name-part-type="species" reg="ambarae">ambarae</tp:taxon-name-part></tp:taxon-name></italic> sp. nov. colonies show differences in color intensity ranging from darker to lighter orange (Suppl. material <xref ref-type="supplementary-material" rid="S1">1</xref>: fig. S1A–D). Only three of these 15 analyzed colonies showed a lax and bushy colony growth form. Qualitative <italic>in situ</italic> observations showed a dominance of the planar form over the bushy form (Fig. <xref ref-type="fig" rid="F8">8A, B</xref>). The polyps are colorless or white in live colonies (Fig. <xref ref-type="fig" rid="F8">8B</xref>; Suppl. material <xref ref-type="supplementary-material" rid="S1">1</xref>: fig. S2B, D).</p></tp:treatment-sec><tp:treatment-sec sec-type="habitat" id="SECID0EMAAG"><title>Habitat and distribution.</title><p><italic><tp:taxon-name><tp:taxon-name-part taxon-name-part-type="genus" reg="Muricea">Muricea</tp:taxon-name-part><tp:taxon-name-part taxon-name-part-type="species" reg="ambarae">ambarae</tp:taxon-name-part></tp:taxon-name></italic> sp. nov. was collected at two locations, the northern and central regions of the Gulf of California (where the species is more frequently collected), and Bahía Magdalena and Punta Abreojos located along the Pacific coast of Baja California Sur, Mexico (Fig. <xref ref-type="fig" rid="F1">1B</xref>). <italic><tp:taxon-name><tp:taxon-name-part taxon-name-part-type="genus" reg="Muricea">Muricea</tp:taxon-name-part><tp:taxon-name-part taxon-name-part-type="species" reg="ambarae">ambarae</tp:taxon-name-part></tp:taxon-name></italic> sp. nov. was mostly observed and collected in the Gulf of California on rocky reefs at &lt; 30 m depth and it is currently unknown if this species is present in deeper waters. <italic><tp:taxon-name><tp:taxon-name-part taxon-name-part-type="genus" reg="Muricea">Muricea</tp:taxon-name-part><tp:taxon-name-part taxon-name-part-type="species" reg="ambarae">ambarae</tp:taxon-name-part></tp:taxon-name></italic> sp. nov. shares habitat with <italic><tp:taxon-name><tp:taxon-name-part taxon-name-part-type="genus" reg="Muricea">Muricea</tp:taxon-name-part><tp:taxon-name-part taxon-name-part-type="species" reg="plantaginea">plantaginea</tp:taxon-name-part></tp:taxon-name></italic>, <italic><tp:taxon-name><tp:taxon-name-part taxon-name-part-type="genus" reg="Muricea">Muricea</tp:taxon-name-part><tp:taxon-name-part taxon-name-part-type="species" reg="fruticosa">fruticosa</tp:taxon-name-part></tp:taxon-name></italic>, <italic><tp:taxon-name><tp:taxon-name-part taxon-name-part-type="genus" reg="Muricea">Muricea</tp:taxon-name-part><tp:taxon-name-part taxon-name-part-type="species" reg="austera">austera</tp:taxon-name-part></tp:taxon-name></italic>, <italic><tp:taxon-name><tp:taxon-name-part taxon-name-part-type="genus" reg="Muricea">Muricea</tp:taxon-name-part><tp:taxon-name-part taxon-name-part-type="species" reg="cacao">cacao</tp:taxon-name-part></tp:taxon-name></italic> sp. nov., <italic><tp:taxon-name><tp:taxon-name-part taxon-name-part-type="genus" reg="Leptogorgia">Leptogorgia</tp:taxon-name-part><tp:taxon-name-part taxon-name-part-type="species" reg="alba">alba</tp:taxon-name-part></tp:taxon-name></italic> (Duchassaing &amp; Michelotti, 1864), and <italic><tp:taxon-name><tp:taxon-name-part taxon-name-part-type="genus" reg="Ellisella">Ellisella</tp:taxon-name-part><tp:taxon-name-part taxon-name-part-type="species" reg="limbaughi">limbaughi</tp:taxon-name-part></tp:taxon-name></italic> Bayer &amp; Deichmann, 1960. Colonies of <italic><tp:taxon-name><tp:taxon-name-part taxon-name-part-type="genus" reg="Muricea">M.</tp:taxon-name-part><tp:taxon-name-part taxon-name-part-type="species" reg="ambarae">ambarae</tp:taxon-name-part></tp:taxon-name></italic> sp. nov. distributed in the region of Bahía Magdalena grow on rocky reefs, pebbled seafloors between 5–20 m depth, and in forest-like reefs formed by the brown seaweed <italic><tp:taxon-name><tp:taxon-name-part taxon-name-part-type="genus" reg="Eisenia">Eisenia</tp:taxon-name-part><tp:taxon-name-part taxon-name-part-type="species" reg="arborea">arborea</tp:taxon-name-part></tp:taxon-name></italic> J.E. Areschoug, 1876 (1–2 m in height) that typically cover large seafloor areas inside the bay. <italic><tp:taxon-name><tp:taxon-name-part taxon-name-part-type="genus" reg="Muricea">Muricea</tp:taxon-name-part><tp:taxon-name-part taxon-name-part-type="species" reg="ambarae">ambarae</tp:taxon-name-part></tp:taxon-name></italic> sp. nov. shares habitat in Bahía Magdalena with <italic><tp:taxon-name><tp:taxon-name-part taxon-name-part-type="genus" reg="Leptogorgia">Leptogorgia</tp:taxon-name-part><tp:taxon-name-part taxon-name-part-type="species" reg="diffusa">diffusa</tp:taxon-name-part></tp:taxon-name></italic> (Verrill, 1868), <italic><tp:taxon-name><tp:taxon-name-part taxon-name-part-type="genus" reg="Muricea">Muricea</tp:taxon-name-part><tp:taxon-name-part taxon-name-part-type="species" reg="cacao">cacao</tp:taxon-name-part></tp:taxon-name></italic> sp. nov., <italic><tp:taxon-name><tp:taxon-name-part taxon-name-part-type="genus" reg="Muricea">M.</tp:taxon-name-part><tp:taxon-name-part taxon-name-part-type="species" reg="molinai">molinai</tp:taxon-name-part></tp:taxon-name></italic> sp. nov., <italic><tp:taxon-name><tp:taxon-name-part taxon-name-part-type="genus" reg="Muricea">M.</tp:taxon-name-part><tp:taxon-name-part taxon-name-part-type="species" reg="plantaginea">plantaginea</tp:taxon-name-part></tp:taxon-name></italic>, <italic><tp:taxon-name><tp:taxon-name-part taxon-name-part-type="genus" reg="Muricea">M.</tp:taxon-name-part><tp:taxon-name-part taxon-name-part-type="species" reg="fruticosa">fruticosa</tp:taxon-name-part></tp:taxon-name></italic>, and <italic><tp:taxon-name><tp:taxon-name-part taxon-name-part-type="genus" reg="Psammogorgia">Psammogorgia</tp:taxon-name-part><tp:taxon-name-part taxon-name-part-type="species" reg="teres">teres</tp:taxon-name-part></tp:taxon-name></italic> Verrill, 1868.</p></tp:treatment-sec><tp:treatment-sec sec-type="remarks" id="SECID0E3GAG"><title>Remarks.</title><p><italic><tp:taxon-name><tp:taxon-name-part taxon-name-part-type="genus" reg="Muricea">Muricea</tp:taxon-name-part><tp:taxon-name-part taxon-name-part-type="species" reg="ambarae">ambarae</tp:taxon-name-part></tp:taxon-name></italic> sp. nov. (Fig. <xref ref-type="fig" rid="F2">2A, B</xref>) is similar to <italic><tp:taxon-name><tp:taxon-name-part taxon-name-part-type="genus" reg="Muricea">Muricea</tp:taxon-name-part><tp:taxon-name-part taxon-name-part-type="species" reg="cacao">cacao</tp:taxon-name-part></tp:taxon-name></italic> sp. nov. in colony growth form patterns and calyx form (Fig. <xref ref-type="fig" rid="F4">4A, C</xref>), but dissimilar in dichotomous branching, lack of pseudoanastomosis, colony coloration, and sclerite appearance (Table <xref ref-type="table" rid="T1">1</xref>). <italic><tp:taxon-name><tp:taxon-name-part taxon-name-part-type="genus" reg="Muricea">Muricea</tp:taxon-name-part><tp:taxon-name-part taxon-name-part-type="species" reg="ambarae">ambarae</tp:taxon-name-part></tp:taxon-name></italic> sp. nov. is also close to <italic><tp:taxon-name><tp:taxon-name-part taxon-name-part-type="genus" reg="Muricea">Muricea</tp:taxon-name-part><tp:taxon-name-part taxon-name-part-type="species" reg="fruticosa">fruticosa</tp:taxon-name-part></tp:taxon-name></italic> in the shelf-like form of the calyces, but morphologically differs in colony growth and sclerite composition (Table <xref ref-type="table" rid="T1">1</xref>). <italic><tp:taxon-name><tp:taxon-name-part taxon-name-part-type="genus" reg="Muricea">Muricea</tp:taxon-name-part><tp:taxon-name-part taxon-name-part-type="species" reg="fruticosa">fruticosa</tp:taxon-name-part></tp:taxon-name></italic> has a bushy growth pattern, irregular branching and its coenenchyme has unilateral spinous spindles. In contrast, <italic><tp:taxon-name><tp:taxon-name-part taxon-name-part-type="genus" reg="Muricea">M.</tp:taxon-name-part><tp:taxon-name-part taxon-name-part-type="species" reg="ambarae">ambarae</tp:taxon-name-part></tp:taxon-name></italic> sp. nov. has a planar colony growth, lateral branching, a single chromotype, and leaf spindles (Table <xref ref-type="table" rid="T1">1</xref>), and <italic><tp:taxon-name><tp:taxon-name-part taxon-name-part-type="genus" reg="Muricea">Muricea</tp:taxon-name-part><tp:taxon-name-part taxon-name-part-type="species" reg="ambarae">ambarae</tp:taxon-name-part></tp:taxon-name></italic> sp. nov. has leaf spindles, which are absent in <italic><tp:taxon-name><tp:taxon-name-part taxon-name-part-type="genus" reg="Muricea">M.</tp:taxon-name-part><tp:taxon-name-part taxon-name-part-type="species" reg="fruticosa">fruticosa</tp:taxon-name-part></tp:taxon-name></italic>. Thus, we propose to include <italic><tp:taxon-name><tp:taxon-name-part taxon-name-part-type="genus" reg="Muricea">Muricea</tp:taxon-name-part><tp:taxon-name-part taxon-name-part-type="species" reg="ambarae">ambarae</tp:taxon-name-part></tp:taxon-name></italic> sp. nov. in the <italic><tp:taxon-name><tp:taxon-name-part taxon-name-part-type="genus" reg="Muricea">M.</tp:taxon-name-part><tp:taxon-name-part taxon-name-part-type="species" reg="fruticosa">fruticosa</tp:taxon-name-part></tp:taxon-name></italic> species-group erected by <xref ref-type="bibr" rid="B8">Breedy and Guzman (2016a)</xref>. <italic><tp:taxon-name><tp:taxon-name-part taxon-name-part-type="genus" reg="Muricea">Muricea</tp:taxon-name-part><tp:taxon-name-part taxon-name-part-type="species" reg="ambarae">ambarae</tp:taxon-name-part></tp:taxon-name></italic> sp. nov. is also close to <italic><tp:taxon-name><tp:taxon-name-part taxon-name-part-type="genus" reg="Muricea">Muricea</tp:taxon-name-part><tp:taxon-name-part taxon-name-part-type="species" reg="galapagensis">galapagensis</tp:taxon-name-part></tp:taxon-name></italic> Deichmann, 1941, sharing with that species low shelf-like calyces that spread outward, orange colony coloration, and planar colony growth (Table <xref ref-type="table" rid="T1">1</xref>). However, <italic><tp:taxon-name><tp:taxon-name-part taxon-name-part-type="genus" reg="Muricea">M.</tp:taxon-name-part><tp:taxon-name-part taxon-name-part-type="species" reg="galapagensis">galapagensis</tp:taxon-name-part></tp:taxon-name></italic>, like that of <italic><tp:taxon-name><tp:taxon-name-part taxon-name-part-type="genus" reg="Muricea">M.</tp:taxon-name-part><tp:taxon-name-part taxon-name-part-type="species" reg="fruticosa">fruticosa</tp:taxon-name-part></tp:taxon-name></italic>, has falling branches, unilateral spinous spindles, but lacks leaf spindles (Table <xref ref-type="table" rid="T1">1</xref>). <italic><tp:taxon-name><tp:taxon-name-part taxon-name-part-type="genus" reg="Muricea">Muricea</tp:taxon-name-part><tp:taxon-name-part taxon-name-part-type="species" reg="californica">californica</tp:taxon-name-part></tp:taxon-name></italic> (Suppl. material <xref ref-type="supplementary-material" rid="S1">1</xref>: fig. S3F–I) is morphologically and biogeographically similar to <italic><tp:taxon-name><tp:taxon-name-part taxon-name-part-type="genus" reg="Muricea">M.</tp:taxon-name-part><tp:taxon-name-part taxon-name-part-type="species" reg="ambarae">ambarae</tp:taxon-name-part></tp:taxon-name></italic> sp. nov. (Suppl. material <xref ref-type="supplementary-material" rid="S1">1</xref>: figs S1A–D, S3A–E). However, <italic><tp:taxon-name><tp:taxon-name-part taxon-name-part-type="genus" reg="Muricea">M.</tp:taxon-name-part><tp:taxon-name-part taxon-name-part-type="species" reg="californica">californica</tp:taxon-name-part></tp:taxon-name></italic> has high variability in colony growth and coloration and its main population densities occurs in California while <italic><tp:taxon-name><tp:taxon-name-part taxon-name-part-type="genus" reg="Muricea">M.</tp:taxon-name-part><tp:taxon-name-part taxon-name-part-type="species" reg="ambarae">ambarae</tp:taxon-name-part></tp:taxon-name></italic> sp. nov. is mostly distributed in the northern region Gulf of California and does not show evident morphological variability (Suppl. material <xref ref-type="supplementary-material" rid="S1">1</xref>: fig. S1A–D). We conclude <italic><tp:taxon-name><tp:taxon-name-part taxon-name-part-type="genus" reg="Muricea">M.</tp:taxon-name-part><tp:taxon-name-part taxon-name-part-type="species" reg="californica">californica</tp:taxon-name-part></tp:taxon-name></italic> and <italic><tp:taxon-name><tp:taxon-name-part taxon-name-part-type="genus" reg="Muricea">M.</tp:taxon-name-part><tp:taxon-name-part taxon-name-part-type="species" reg="ambarae">ambarae</tp:taxon-name-part></tp:taxon-name></italic> sp. nov. are distinct species because they show clear differences in calix form and size, branch diameter and sclerites forms. <italic><tp:taxon-name><tp:taxon-name-part taxon-name-part-type="genus" reg="Muricea">Muricea</tp:taxon-name-part><tp:taxon-name-part taxon-name-part-type="species" reg="ambarae">ambarae</tp:taxon-name-part></tp:taxon-name></italic> sp. nov. have shelf-like slightly raised calyces, terminal branches of up to 3.5 mm diameter, and an absence of torch spindles in the coenenchyme (Suppl. material <xref ref-type="supplementary-material" rid="S1">1</xref>: fig. S3A–E), while <italic><tp:taxon-name><tp:taxon-name-part taxon-name-part-type="genus" reg="Muricea">M.</tp:taxon-name-part><tp:taxon-name-part taxon-name-part-type="species" reg="californica">californica</tp:taxon-name-part></tp:taxon-name></italic> has prominent and elongated calyces (almost cylindrical), wider branches of up to 0.5 mm thick, and the presence of torch spindles (Suppl. material <xref ref-type="supplementary-material" rid="S1">1</xref>: fig. S3F–I) (<xref ref-type="bibr" rid="B16">Horvath 2019</xref>).</p><fig id="F4" position="float" orientation="portrait"><object-id xmlns:xlink="http://www.w3.org/1999/xlink" content-type="doi" xlink:type="simple">10.3897/zookeys.1169.89651.figure4</object-id><object-id xmlns:xlink="http://www.w3.org/1999/xlink" content-type="arpha" xlink:type="simple">D1F8BBE4-F573-54FF-BE36-8EA66E1351C7</object-id><label>Figure 4.</label><caption><p><italic><tp:taxon-name><tp:taxon-name-part taxon-name-part-type="genus" reg="Muricea">Muricea</tp:taxon-name-part><tp:taxon-name-part taxon-name-part-type="species" reg="cacao">cacao</tp:taxon-name-part></tp:taxon-name></italic> sp. nov. <bold>A</bold> holotype USNM 1606633 <bold>B</bold> anthocodial and coenenchymal sclerites <bold>C</bold> holotype detail of branches.</p></caption><graphic xmlns:xlink="http://www.w3.org/1999/xlink" xlink:href="zookeys-1169-333_article-89651__-g004.jpg" position="float" orientation="portrait" xlink:type="simple" id="oo_880612.jpg"><uri content-type="original_file" xlink:type="simple">https://binary.pensoft.net/fig/880612</uri></graphic></fig></tp:treatment-sec><tp:treatment-sec sec-type="etymology" id="SECID0EKRAG"><title>Etymology.</title><p>The word “<italic>ambarae</italic>” means “amber”, a hard, transparent, fossilized resin produced by some trees. Amber has colorations from pale yellow/orange to a dark orange, like the coloration observed in living colonies of <italic><tp:taxon-name><tp:taxon-name-part taxon-name-part-type="genus" reg="Muricea">Muricea</tp:taxon-name-part><tp:taxon-name-part taxon-name-part-type="species" reg="ambarae">ambarae</tp:taxon-name-part></tp:taxon-name></italic> sp. nov. Mexican amber, also known as Chiapas Amber, dates from 15 to 23 million years old. Since the time of the Mayan culture, its people have believed amber to have healing and protective qualities. The species name is also inspired from the name of the daughter (Ámbar) of Carlos Sánchez.</p></tp:treatment-sec><tp:treatment-sec><!--Section generated to contain objects referenced in tp:taxon-treatment.--><fig id="F1" position="float" orientation="portrait"><object-id xmlns:xlink="http://www.w3.org/1999/xlink" content-type="doi" xlink:type="simple">10.3897/zookeys.1169.89651.figurel</object-id><object-id xmlns:xlink="http://www.w3.org/1999/xlink" content-type="arpha" xlink:type="simple">4B87EEDE-502B-5C18-9D43-278865CE8A22</object-id><label>Figure l.</label><caption><p>Locations of sample collections of the three new species of the genus <italic><tp:taxon-name><tp:taxon-name-part taxon-name-part-type="genus" reg="Muricea">Muricea</tp:taxon-name-part></tp:taxon-name></italic> discovered along the Pacific coast of Baja California Sur and the Gulf of California, Mexico <bold>A</bold> scuba diving and monitoring census sites <bold>B</bold><italic><tp:taxon-name><tp:taxon-name-part taxon-name-part-type="genus" reg="Muricea">Muricea</tp:taxon-name-part><tp:taxon-name-part taxon-name-part-type="species" reg="ambarae">ambarae</tp:taxon-name-part></tp:taxon-name></italic> sp. nov. collection sites <bold>C</bold><italic><tp:taxon-name><tp:taxon-name-part taxon-name-part-type="genus" reg="Muricea">Muricea</tp:taxon-name-part><tp:taxon-name-part taxon-name-part-type="species" reg="cacao">cacao</tp:taxon-name-part></tp:taxon-name></italic> sp. nov. collection sites <bold>D</bold><italic><tp:taxon-name><tp:taxon-name-part taxon-name-part-type="genus" reg="Muricea">Muricea</tp:taxon-name-part><tp:taxon-name-part taxon-name-part-type="species" reg="molinai">molinai</tp:taxon-name-part></tp:taxon-name></italic> sp. nov. collection sites.</p></caption><graphic xmlns:xlink="http://www.w3.org/1999/xlink" xlink:href="zookeys-1169-333_article-89651__-g001.jpg" position="float" orientation="portrait" xlink:type="simple" id="oo_880609.jpg"><uri content-type="original_file" xlink:type="simple">https://binary.pensoft.net/fig/880609</uri></graphic></fig><supplementary-material xmlns:xlink="http://www.w3.org/1999/xlink" id="S1" position="float" orientation="portrait" xlink:type="simple"><object-id content-type="doi" xlink:type="simple">10.3897/zookeys.1169.89651.suppl1</object-id><object-id content-type="zenodo_dep_id" xlink:type="simple">8167373</object-id><object-id content-type="arpha" xlink:type="simple">1C16856C-983C-584F-9AF9-2FA0BAE8B84D</object-id><label>Supplementary material 1</label><caption><p>Supplementary data</p></caption><statement content-type="dataType"><label>Data type</label><p>morphological, images, molecular data</p></statement><statement content-type="notes"><label>Explanation note</label><p>We showed the paratypes images of the three sea fans described species. Also, the <italic>in situ</italic> images comparison between the described species with other nominal species of <italic><tp:taxon-name><tp:taxon-name-part taxon-name-part-type="genus" reg="Muricea">Muricea</tp:taxon-name-part></tp:taxon-name></italic>. The methodology of the extraction and molecular analysis is included, and the table of accession numbers in GenBank.</p></statement><media xlink:href="zookeys-1169-333_article-89651__-s001.docx" mimetype="application" mime-subtype="vnd.openxmlformats-officedocument.wordprocessingml.document" position="float" orientation="portrait" xlink:type="simple" id="oo_880619.docx"><uri content-type="original_file" xlink:type="simple">https://binary.pensoft.net/file/880619</uri></media><permissions><license xlink:type="simple"><license-p>This dataset is made available under the Open Database License (http://opendatacommons.org/licenses/odbl/1.0/). The Open Database License (ODbL) is a license agreement intended to allow users to freely share, modify, and use this Dataset while maintaining this same freedom for others, provided that the original source and author(s) are credited.</license-p></license></permissions><attrib specific-use="authors">Osvaldo Hernández, Jaime Gómez-Gutiérrez, Carolina Galván-Tirado, Carlos Sánchez</attrib></supplementary-material><fig id="F8" position="float" orientation="portrait"><object-id xmlns:xlink="http://www.w3.org/1999/xlink" content-type="doi" xlink:type="simple">10.3897/zookeys.1169.89651.figure8</object-id><object-id xmlns:xlink="http://www.w3.org/1999/xlink" content-type="arpha" xlink:type="simple">D525B913-85D4-5AD0-AB71-23EB7F358789</object-id><label>Figure 8.</label><caption><p>Sea fan colonies photographed <italic>in situ</italic><bold>A, B</bold><italic><tp:taxon-name><tp:taxon-name-part taxon-name-part-type="genus" reg="Muricea">Muricea</tp:taxon-name-part><tp:taxon-name-part taxon-name-part-type="species" reg="ambarae">ambarae</tp:taxon-name-part></tp:taxon-name></italic> sp. nov. <bold>C, D</bold><italic><tp:taxon-name><tp:taxon-name-part taxon-name-part-type="genus" reg="Muricea">Muricea</tp:taxon-name-part><tp:taxon-name-part taxon-name-part-type="species" reg="cacao">cacao</tp:taxon-name-part></tp:taxon-name></italic> sp. nov. <bold>E–G</bold><italic><tp:taxon-name><tp:taxon-name-part taxon-name-part-type="genus" reg="Muricea">Muricea</tp:taxon-name-part><tp:taxon-name-part taxon-name-part-type="species" reg="molinai">molinai</tp:taxon-name-part></tp:taxon-name></italic> sp. nov. Photographs by Carlos Sánchez.</p></caption><graphic xmlns:xlink="http://www.w3.org/1999/xlink" xlink:href="zookeys-1169-333_article-89651__-g008.jpg" position="float" orientation="portrait" xlink:type="simple" id="oo_880616.jpg"><uri content-type="original_file" xlink:type="simple">https://binary.pensoft.net/fig/880616</uri></graphic></fig></tp:treatment-sec><ref-list><ref id="B7"><mixed-citation xmlns:xlink="http://www.w3.org/1999/xlink" xlink:type="simple"><person-group><name name-style="western"><surname>Breedy</surname><given-names>O</given-names></name><name name-style="western"><surname>Guzman</surname><given-names>HM</given-names></name></person-group> (<year>2015</year>) <article-title>A revision of the genus <italic><tp:taxon-name><tp:taxon-name-part taxon-name-part-type="genus">Muricea</tp:taxon-name-part></tp:taxon-name></italic> Lamouroux, 1821 (<tp:taxon-name><tp:taxon-name-part taxon-name-part-type="class">Anthozoa</tp:taxon-name-part></tp:taxon-name>, <tp:taxon-name><tp:taxon-name-part taxon-name-part-type="subclass">Octocorallia</tp:taxon-name-part></tp:taxon-name>) in the eastern Pacific. Part I: <italic><tp:taxon-name><tp:taxon-name-part taxon-name-part-type="genus">Eumuricea</tp:taxon-name-part></tp:taxon-name></italic> Verrill, 1869 revisited.</article-title><source>ZooKeys</source><volume>537</volume>: <fpage>1</fpage>–<lpage>32</lpage>. <ext-link xlink:href="10.3897/zookeys.537.6025" ext-link-type="doi" xlink:type="simple">https://doi.org/10.3897/zookeys.537.6025</ext-link></mixed-citation></ref><ref id="B8"><mixed-citation xmlns:xlink="http://www.w3.org/1999/xlink" xlink:type="simple"><person-group><name name-style="western"><surname>Breedy</surname><given-names>O</given-names></name><name name-style="western"><surname>Guzman</surname><given-names>HM</given-names></name></person-group> (<year>2016a</year>) <article-title>A revision of the genus <italic><tp:taxon-name><tp:taxon-name-part taxon-name-part-type="genus">Muricea</tp:taxon-name-part></tp:taxon-name></italic> Lamouroux, 1821 (<tp:taxon-name><tp:taxon-name-part taxon-name-part-type="class">Anthozoa</tp:taxon-name-part></tp:taxon-name>, <tp:taxon-name><tp:taxon-name-part taxon-name-part-type="subclass">Octocorallia</tp:taxon-name-part></tp:taxon-name>) in the eastern Pacific. Part II.</article-title><source>ZooKeys</source><volume>581</volume>: <fpage>1</fpage>–<lpage>69</lpage>. <ext-link xlink:href="10.3897/zookeys.581.7910" ext-link-type="doi" xlink:type="simple">https://doi.org/10.3897/zookeys.581.7910</ext-link></mixed-citation></ref><ref id="B16"><mixed-citation xmlns:xlink="http://www.w3.org/1999/xlink" xlink:type="simple"><person-group><name name-style="western"><surname>Horvath</surname><given-names>EA</given-names></name></person-group> (<year>2019</year>) <article-title>A review of gorgonian coral species (<tp:taxon-name><tp:taxon-name-part taxon-name-part-type="phylum">Cnidaria</tp:taxon-name-part></tp:taxon-name>, <tp:taxon-name><tp:taxon-name-part taxon-name-part-type="subclass">Octocorallia</tp:taxon-name-part></tp:taxon-name>, <tp:taxon-name><tp:taxon-name-part taxon-name-part-type="order">Alcyonacea</tp:taxon-name-part></tp:taxon-name>) held in the Santa Barbara Museum of Natural History research collection: focus on species from <tp:taxon-name><tp:taxon-name-part taxon-name-part-type="suborder">Scleraxonia</tp:taxon-name-part></tp:taxon-name>, <tp:taxon-name><tp:taxon-name-part taxon-name-part-type="suborder">Holaxonia</tp:taxon-name-part></tp:taxon-name>, <tp:taxon-name><tp:taxon-name-part taxon-name-part-type="suborder">Calcaxonia</tp:taxon-name-part></tp:taxon-name>–Part III: Suborder <tp:taxon-name><tp:taxon-name-part taxon-name-part-type="suborder">Holaxonia</tp:taxon-name-part></tp:taxon-name> continued, and suborder <tp:taxon-name><tp:taxon-name-part taxon-name-part-type="suborder">Calcaxonia</tp:taxon-name-part></tp:taxon-name>.</article-title><source>ZooKeys</source><volume>860</volume>: <fpage>183</fpage>–<lpage>306</lpage>. <ext-link xlink:href="10.3897/zookeys.860.34317" ext-link-type="doi" xlink:type="simple">https://doi.org/10.3897/zookeys.860.34317</ext-link></mixed-citation></ref></ref-list></tp:taxon-treatment>
