# Supplementary material for: ﻿Three new species of the sea fan genus Muricea (Cnidaria, Octocorallia, Plexauridae) from the northwest region of Mexico
Source: Zookeys. 2023 Jul 18;1169:333–52. doi: 10.3897/zookeys.1169.89651 (PMC10369450; doi:10.3897/zookeys.1169.89651)
Supplement: XML Treatment for Muricea cacao [file zookeys.1169.89651-treatment2.xml]

<!DOCTYPE tp:taxon-treatment
  PUBLIC "-//TaxonX//DTD Taxonomic Treatment Publishing DTD v0 20100105//EN" "tax-treatment-NSO.dtd">
<tp:taxon-treatment xmlns:tp="http://www.plazi.org/taxpub"><tp:treatment-meta><kwd-group><label>Taxon classification</label><kwd>
                  <named-content content-type="kingdom">Animalia</named-content>
                </kwd><kwd>
                  <named-content content-type="order">Alcyonacea</named-content>
                </kwd><kwd>
                  <named-content content-type="family">Plexauridae</named-content>
                </kwd></kwd-group><mixed-citation publication-type="journal"><person-group><name><surname>Hernández</surname><given-names>Osvaldo</given-names></name><name><surname>Gómez-Gutiérrez</surname><given-names>Jaime</given-names></name><name><surname>Galván-Tirado</surname><given-names>Carolina</given-names></name><name><surname>Sánchez</surname><given-names>Carlos</given-names></name></person-group><article-title>﻿Three new species of the sea fan genus <italic><tp:taxon-name><tp:taxon-name-part taxon-name-part-type="genus" reg="Muricea">Muricea</tp:taxon-name-part></tp:taxon-name></italic> (<tp:taxon-name><tp:taxon-name-part taxon-name-part-type="phylum">Cnidaria</tp:taxon-name-part></tp:taxon-name>, <tp:taxon-name><tp:taxon-name-part taxon-name-part-type="subclass">Octocorallia</tp:taxon-name-part></tp:taxon-name>, <tp:taxon-name><tp:taxon-name-part taxon-name-part-type="family">Plexauridae</tp:taxon-name-part></tp:taxon-name>) from the northwest region of Mexico</article-title><source>Zookeys</source><day>18</day><month>07</month><year>2023</year><volume>1169</volume><fpage>333</fpage><lpage>352</lpage><pub-id pub-id-type="doi">10.3897/zookeys.1169.89651</pub-id></mixed-citation></tp:treatment-meta><tp:nomenclature><label>﻿</label><tp:taxon-name>
                <object-id xmlns:xlink="http://www.w3.org/1999/xlink" content-type="arpha" xlink:type="simple">1C16B3A1-6247-56F5-AECC-23AD94F60F8F</object-id>
                <tp:taxon-name-part taxon-name-part-type="genus" reg="Muricea">Muricea</tp:taxon-name-part>
                <tp:taxon-name-part taxon-name-part-type="species" reg="cacao">cacao</tp:taxon-name-part>
                <object-id xmlns:xlink="http://www.w3.org/1999/xlink" content-type="zoobank" xlink:type="simple">https://zoobank.org/F91F41A5-DAA5-4D47-9E62-812EFDAFC7D6</object-id>
              </tp:taxon-name><tp:taxon-status xmlns:xlink="http://www.w3.org/1999/xlink" xlink:type="simple">sp. nov.</tp:taxon-status></tp:nomenclature><tp:treatment-sec sec-type="material" id="SECID0EFTAG"><title>Material examined.</title><p><bold><italic>Holotype</italic>.</bold> USNM 1606633: dry, San Marcos Island (El Faro-Lobera), Baja California Sur, Mexico (<named-content xmlns:xlink="http://www.w3.org/1999/xlink" content-type="dwc:verbatimCoordinates" xlink:type="simple"><named-content content-type="geo-json" specific-use="{&#34;type&#34;:&#34;Point&#34;,&#34;coordinates&#34;:[-112.091868,27.265951]}" id="NCID0ETTAG" xlink:type="simple">27°15.95706'N, 112°5.51208'W</named-content></named-content>), 15 m depth, 23 °C, 14 July 2010 (Fig. <xref ref-type="fig" rid="F1">1C</xref>). <bold><italic>Paratypes</italic>.</bold> USNM 1606634: dry, San Marcos Island (El Faro-Lobera), Baja California Sur, Mexico (<named-content xmlns:xlink="http://www.w3.org/1999/xlink" content-type="dwc:verbatimCoordinates" xlink:type="simple"><named-content content-type="geo-json" specific-use="{&#34;type&#34;:&#34;Point&#34;,&#34;coordinates&#34;:[-112.091868,27.265951]}" id="NCID0EDUAG" xlink:type="simple">27°15.95706'N, 112°5.51208'W</named-content></named-content>), 15 m depth, 23 °C, 14 July 2010; USNM 1606635: dry, Salsipuedes Island (Caleta Falsa Norte), Baja California, Mexico (<named-content xmlns:xlink="http://www.w3.org/1999/xlink" content-type="dwc:verbatimCoordinates" xlink:type="simple"><named-content content-type="geo-json" specific-use="{&#34;type&#34;:&#34;Point&#34;,&#34;coordinates&#34;:[-112.964752,28.729751]}" id="NCID0ELUAG" xlink:type="simple">28°43.78506'N, 112°57.88512'W</named-content></named-content>), 16 m depth, 23 °C, 7 November 1999; USNM 1606636: dry, Bahía de los Ángeles (Punta Pescador), Baja California, Mexico, (<named-content xmlns:xlink="http://www.w3.org/1999/xlink" content-type="dwc:verbatimCoordinates" xlink:type="simple"><named-content content-type="geo-json" specific-use="{&#34;type&#34;:&#34;Point&#34;,&#34;coordinates&#34;:[-113.381996,28.935397]}" id="NCID0ETUAG" xlink:type="simple">28°56.12382'N, 113°22.91976'W</named-content></named-content>), 15 m depth, 20 °C, 19 July 2010 (Fig. <xref ref-type="fig" rid="F1">1C</xref>). The type specimens were collected by Carlos Sánchez.</p></tp:treatment-sec><tp:treatment-sec sec-type="description" id="SECID0E3UAG"><title>Holotype colony description.</title><p>The holotype is a brownish-red colony, growing flabellate upwards in one plane and laterally branched, 15.8 cm tall and 8.7 cm wide (Fig. <xref ref-type="fig" rid="F4">4A, C</xref>, Table <xref ref-type="table" rid="T1">1</xref>). Polyp rows distribute imbricated (Table <xref ref-type="table" rid="T1">1</xref>). The holdfast is 2 cm length and 1 cm wide with a cream-white color in the area without coenenchyme (lost during collect) (Fig. <xref ref-type="fig" rid="F4">4A</xref>). Two main branches arise from the base; one is 1.4 cm in length and 4 mm in width, and the other one is 1.3 cm in length and 6 mm wide. They are subdivided into three secondary branches, two of them partially fused (pseudoanastomosis) (Fig. <xref ref-type="fig" rid="F4">4A</xref>). Several terminal twigs are short (1 cm in length), with several reaching 9 cm in height. In both branches, the average diameter is 3 mm, with blunt ends (Fig. <xref ref-type="fig" rid="F4">4C</xref>). Calyces are shelf-like, 1 mm in height with a diameter of 1 mm, situated all around the branches in an imbricated arrangement. Calyces are acute in the upper part of the colony or on terminal twigs and blunt at the base.</p></tp:treatment-sec><tp:treatment-sec sec-type="Holotype sclerites" id="SECID0E1VAG"><title>Holotype sclerites.</title><p>The sclerites of the outer coenenchyme and calyces are dark brown or reddish-brown (Fig. <xref ref-type="fig" rid="F4">4B</xref>, Table <xref ref-type="table" rid="T1">1</xref>). In the outer coenenchymal leaf spindles with a very strongly thorny appearance 0.4–1.7 mm length are dominant (Fig. <xref ref-type="fig" rid="F5">5A</xref>); sclerites are also tuberculated spindles with acute ends (1.4 mm in length) (Fig. <xref ref-type="fig" rid="F5">5B</xref>). The inner coenenchymal sclerites (0.18–0.35 mm length), are thin spindles with blunt or acute ends, most of them colorless (80%), while the rest are pale amber (Figs <xref ref-type="fig" rid="F4">4B</xref>, <xref ref-type="fig" rid="F5">5C</xref>).</p><fig id="F5" position="float" orientation="portrait"><object-id xmlns:xlink="http://www.w3.org/1999/xlink" content-type="doi" xlink:type="simple">10.3897/zookeys.1169.89651.figure5</object-id><object-id xmlns:xlink="http://www.w3.org/1999/xlink" content-type="arpha" xlink:type="simple">B3E33068-E1C6-585E-BCC2-5D441FADC645</object-id><label>Figure 5.</label><caption><p><italic><tp:taxon-name><tp:taxon-name-part taxon-name-part-type="genus" reg="Muricea">Muricea</tp:taxon-name-part><tp:taxon-name-part taxon-name-part-type="species" reg="cacao">cacao</tp:taxon-name-part></tp:taxon-name></italic> sp. nov. <abbrev xmlns:xlink="http://www.w3.org/1999/xlink" xlink:title="scanning electron microscope" id="ABBRID0ELXAG" xlink:type="simple">SEM</abbrev><bold>A, B</bold> calycular and coenenchymal sclerites <bold>C</bold> axial sclerites.</p></caption><graphic xmlns:xlink="http://www.w3.org/1999/xlink" xlink:href="zookeys-1169-333_article-89651__-g005.jpg" position="float" orientation="portrait" xlink:type="simple" id="oo_880613.jpg"><uri content-type="original_file" xlink:type="simple">https://binary.pensoft.net/fig/880613</uri></graphic></fig></tp:treatment-sec><tp:treatment-sec sec-type="Morphological variation" id="SECID0EYXAG"><title>Morphological variation.</title><p>All the <italic><tp:taxon-name><tp:taxon-name-part taxon-name-part-type="genus" reg="Muricea">Muricea</tp:taxon-name-part><tp:taxon-name-part taxon-name-part-type="species" reg="cacao">cacao</tp:taxon-name-part></tp:taxon-name></italic> sp. nov. specimens collected and observed <italic>in situ</italic> are morphologically consistent with the macro- and micro-morphology of both the holotype (Fig. <xref ref-type="fig" rid="F4">4A–C</xref>) and paratypes with colony size range observed <italic>in situ</italic> between 2 and 55 cm height (Suppl. material <xref ref-type="supplementary-material" rid="S1">1</xref>: fig. S2E–F). The main differences among <italic><tp:taxon-name><tp:taxon-name-part taxon-name-part-type="genus" reg="Muricea">Muricea</tp:taxon-name-part><tp:taxon-name-part taxon-name-part-type="species" reg="cacao">cacao</tp:taxon-name-part></tp:taxon-name></italic> sp. nov. colonies are the growing angle of the branches, the morphology likely influenced by the local water current pattern and available sea floor space on which they grow (Fig. <xref ref-type="fig" rid="F8">8C, D</xref>). The polyps in living colonies have white neck and colorless tentacles (Fig. <xref ref-type="fig" rid="F8">8D</xref>; Suppl. material <xref ref-type="supplementary-material" rid="S1">1</xref>: fig. S2F).</p></tp:treatment-sec><tp:treatment-sec sec-type="habitat" id="SECID0EMZAG"><title>Habitat and distribution.</title><p><italic><tp:taxon-name><tp:taxon-name-part taxon-name-part-type="genus" reg="Muricea">Muricea</tp:taxon-name-part><tp:taxon-name-part taxon-name-part-type="species" reg="cacao">cacao</tp:taxon-name-part></tp:taxon-name></italic> sp. nov. is present in the northern part of the Gulf of California from the Santa Rosalía region to the Midriff Archipelago Region (MAR) and along the Pacific coast of Baja California Sur, between Todos Santos and Bahía Magdalena (Fig. <xref ref-type="fig" rid="F1">1A, C</xref>). <italic><tp:taxon-name><tp:taxon-name-part taxon-name-part-type="genus" reg="Muricea">Muricea</tp:taxon-name-part><tp:taxon-name-part taxon-name-part-type="species" reg="cacao">cacao</tp:taxon-name-part></tp:taxon-name></italic> sp. nov. (Fig. <xref ref-type="fig" rid="F1">1C</xref>) and <italic><tp:taxon-name><tp:taxon-name-part taxon-name-part-type="genus" reg="Muricea">Muricea</tp:taxon-name-part><tp:taxon-name-part taxon-name-part-type="species" reg="ambarae">ambarae</tp:taxon-name-part></tp:taxon-name></italic> sp. nov. (Fig. <xref ref-type="fig" rid="F1">1B</xref>) share similar distribution and habitat.</p></tp:treatment-sec><tp:treatment-sec sec-type="remarks" id="SECID0E61AG"><title>Remarks.</title><p>Paratypes of <italic><tp:taxon-name><tp:taxon-name-part taxon-name-part-type="genus" reg="Muricea">Muricea</tp:taxon-name-part><tp:taxon-name-part taxon-name-part-type="species" reg="cacao">cacao</tp:taxon-name-part></tp:taxon-name></italic> sp. nov. have low morphological variability and the main difference is the width of the branches (Suppl. material <xref ref-type="supplementary-material" rid="S1">1</xref>: fig. S4A–C). <italic><tp:taxon-name><tp:taxon-name-part taxon-name-part-type="genus" reg="Muricea">Muricea</tp:taxon-name-part><tp:taxon-name-part taxon-name-part-type="species" reg="cacao">cacao</tp:taxon-name-part></tp:taxon-name></italic> sp. nov. (Fig. <xref ref-type="fig" rid="F4">4A, B</xref>) is similar to <italic><tp:taxon-name><tp:taxon-name-part taxon-name-part-type="genus" reg="Muricea">Muricea</tp:taxon-name-part><tp:taxon-name-part taxon-name-part-type="species" reg="ambarae">ambarae</tp:taxon-name-part></tp:taxon-name></italic> sp. nov. (Fig. <xref ref-type="fig" rid="F2">2A, B</xref>) in the colony’s growth form; but differs externally because <italic><tp:taxon-name><tp:taxon-name-part taxon-name-part-type="genus" reg="Muricea">M.</tp:taxon-name-part><tp:taxon-name-part taxon-name-part-type="species" reg="ambarae">ambarae</tp:taxon-name-part></tp:taxon-name></italic> sp. nov. always has bicolored colonies present; reddish calyces with an orange coenenchyme and does not have pseudoanastomosis as does <italic><tp:taxon-name><tp:taxon-name-part taxon-name-part-type="genus" reg="Muricea">Muricea</tp:taxon-name-part><tp:taxon-name-part taxon-name-part-type="species" reg="cacao">cacao</tp:taxon-name-part></tp:taxon-name></italic> sp. nov. In contrast, <italic><tp:taxon-name><tp:taxon-name-part taxon-name-part-type="genus" reg="Muricea">M.</tp:taxon-name-part><tp:taxon-name-part taxon-name-part-type="species" reg="cacao">cacao</tp:taxon-name-part></tp:taxon-name></italic> sp. nov. has homogenous brown-reddish coloration in calyces and coenenchyme and has pseudoanastomosis (Fig. <xref ref-type="fig" rid="F8">8C, D</xref>, Table <xref ref-type="table" rid="T1">1</xref>). The main morphological differences between both new <italic><tp:taxon-name><tp:taxon-name-part taxon-name-part-type="genus" reg="Muricea">Muricea</tp:taxon-name-part></tp:taxon-name></italic> species are in the sclerite forms present; <italic><tp:taxon-name><tp:taxon-name-part taxon-name-part-type="genus" reg="Muricea">M.</tp:taxon-name-part><tp:taxon-name-part taxon-name-part-type="species" reg="ambarae">ambarae</tp:taxon-name-part></tp:taxon-name></italic> sp. nov. has leaf spindles and the presence of tuberculated, bent spindles (Fig. <xref ref-type="fig" rid="F3">3A–D</xref>), while <italic><tp:taxon-name><tp:taxon-name-part taxon-name-part-type="genus" reg="Muricea">M.</tp:taxon-name-part><tp:taxon-name-part taxon-name-part-type="species" reg="cacao">cacao</tp:taxon-name-part></tp:taxon-name></italic> sp. nov. has even more strongly unilateral multi-spinous spindles, and an absence of tuberculated, bent spindles (Fig. <xref ref-type="fig" rid="F5">5A–C</xref>, Table <xref ref-type="table" rid="T1">1</xref>). However, due to the similarities in colony growth pattern and calyx form between <italic><tp:taxon-name><tp:taxon-name-part taxon-name-part-type="genus" reg="Muricea">M.</tp:taxon-name-part><tp:taxon-name-part taxon-name-part-type="species" reg="cacao">cacao</tp:taxon-name-part></tp:taxon-name></italic> sp. nov. and <italic><tp:taxon-name><tp:taxon-name-part taxon-name-part-type="genus" reg="Muricea">M.</tp:taxon-name-part><tp:taxon-name-part taxon-name-part-type="species" reg="ambarae">ambarae</tp:taxon-name-part></tp:taxon-name></italic> sp. nov. (Table <xref ref-type="table" rid="T1">1</xref>), we propose to include both species in the <italic><tp:taxon-name><tp:taxon-name-part taxon-name-part-type="genus" reg="Muricea"/><tp:taxon-name-part taxon-name-part-type="species" reg="fruticosa">fruticosa</tp:taxon-name-part></tp:taxon-name></italic> species-group proposed by <xref ref-type="bibr" rid="B8">Breedy and Guzman (2016a)</xref>. Even if <italic><tp:taxon-name><tp:taxon-name-part taxon-name-part-type="genus" reg="Muricea">Muricea</tp:taxon-name-part><tp:taxon-name-part taxon-name-part-type="species" reg="cacao">cacao</tp:taxon-name-part></tp:taxon-name></italic> sp. nov. (Suppl. material <xref ref-type="supplementary-material" rid="S1">1</xref>: fig. S2E–F) is comparable with <italic><tp:taxon-name><tp:taxon-name-part taxon-name-part-type="genus" reg="Muricea">Muricea</tp:taxon-name-part><tp:taxon-name-part taxon-name-part-type="species" reg="plantaginea">plantaginea</tp:taxon-name-part></tp:taxon-name></italic> (Suppl. material <xref ref-type="supplementary-material" rid="S1">1</xref>: fig. S2G–J), the later has prominent and elongated calyces, with elongated lower borders curved inwards (Fig. <xref ref-type="fig" rid="F9">9</xref>). <italic><tp:taxon-name><tp:taxon-name-part taxon-name-part-type="genus" reg="Muricea">Muricea</tp:taxon-name-part><tp:taxon-name-part taxon-name-part-type="species" reg="plantaginea">plantaginea</tp:taxon-name-part></tp:taxon-name></italic> has large colonies of up to 100 cm height, simple leaf spindles and in Mexican living colonies the polyps are always orange or yellow-orange (Suppl. material <xref ref-type="supplementary-material" rid="S1">1</xref>: fig. S2G–I).</p></tp:treatment-sec><tp:treatment-sec sec-type="etymology" id="SECID0E4BBG"><title>Etymology.</title><p>The latinized species name “<italic>cacao</italic>” comes from the ancient pre-hispanic Nahuatl “cacao”, which is the seed used in the making of chocolate, but in Latin is “<italic>cacao</italic>”, the species name of the cocoa tree is <italic><tp:taxon-name><tp:taxon-name-part taxon-name-part-type="genus" reg="Theobroma">Theobroma</tp:taxon-name-part><tp:taxon-name-part taxon-name-part-type="species" reg="cacao">cacao</tp:taxon-name-part></tp:taxon-name></italic> L. This “chocolate” color is a practical diagnostic characteristic of both preserved colonies and live colonies with retracted polyps, distinguish this species <italic>in situ</italic> from other <italic><tp:taxon-name><tp:taxon-name-part taxon-name-part-type="genus" reg="Muricea">Muricea</tp:taxon-name-part></tp:taxon-name></italic> species.</p></tp:treatment-sec><tp:treatment-sec><!--Section generated to contain objects referenced in tp:taxon-treatment.--><fig id="F1" position="float" orientation="portrait"><object-id xmlns:xlink="http://www.w3.org/1999/xlink" content-type="doi" xlink:type="simple">10.3897/zookeys.1169.89651.figurel</object-id><object-id xmlns:xlink="http://www.w3.org/1999/xlink" content-type="arpha" xlink:type="simple">4B87EEDE-502B-5C18-9D43-278865CE8A22</object-id><label>Figure l.</label><caption><p>Locations of sample collections of the three new species of the genus <italic><tp:taxon-name><tp:taxon-name-part taxon-name-part-type="genus" reg="Muricea">Muricea</tp:taxon-name-part></tp:taxon-name></italic> discovered along the Pacific coast of Baja California Sur and the Gulf of California, Mexico <bold>A</bold> scuba diving and monitoring census sites <bold>B</bold><italic><tp:taxon-name><tp:taxon-name-part taxon-name-part-type="genus" reg="Muricea">Muricea</tp:taxon-name-part><tp:taxon-name-part taxon-name-part-type="species" reg="ambarae">ambarae</tp:taxon-name-part></tp:taxon-name></italic> sp. nov. collection sites <bold>C</bold><italic><tp:taxon-name><tp:taxon-name-part taxon-name-part-type="genus" reg="Muricea">Muricea</tp:taxon-name-part><tp:taxon-name-part taxon-name-part-type="species" reg="cacao">cacao</tp:taxon-name-part></tp:taxon-name></italic> sp. nov. collection sites <bold>D</bold><italic><tp:taxon-name><tp:taxon-name-part taxon-name-part-type="genus" reg="Muricea">Muricea</tp:taxon-name-part><tp:taxon-name-part taxon-name-part-type="species" reg="molinai">molinai</tp:taxon-name-part></tp:taxon-name></italic> sp. nov. collection sites.</p></caption><graphic xmlns:xlink="http://www.w3.org/1999/xlink" xlink:href="zookeys-1169-333_article-89651__-g001.jpg" position="float" orientation="portrait" xlink:type="simple" id="oo_880609.jpg"><uri content-type="original_file" xlink:type="simple">https://binary.pensoft.net/fig/880609</uri></graphic></fig><fig id="F4" position="float" orientation="portrait"><object-id xmlns:xlink="http://www.w3.org/1999/xlink" content-type="doi" xlink:type="simple">10.3897/zookeys.1169.89651.figure4</object-id><object-id xmlns:xlink="http://www.w3.org/1999/xlink" content-type="arpha" xlink:type="simple">D1F8BBE4-F573-54FF-BE36-8EA66E1351C7</object-id><label>Figure 4.</label><caption><p><italic><tp:taxon-name><tp:taxon-name-part taxon-name-part-type="genus" reg="Muricea">Muricea</tp:taxon-name-part><tp:taxon-name-part taxon-name-part-type="species" reg="cacao">cacao</tp:taxon-name-part></tp:taxon-name></italic> sp. nov. <bold>A</bold> holotype USNM 1606633 <bold>B</bold> anthocodial and coenenchymal sclerites <bold>C</bold> holotype detail of branches.</p></caption><graphic xmlns:xlink="http://www.w3.org/1999/xlink" xlink:href="zookeys-1169-333_article-89651__-g004.jpg" position="float" orientation="portrait" xlink:type="simple" id="oo_880612.jpg"><uri content-type="original_file" xlink:type="simple">https://binary.pensoft.net/fig/880612</uri></graphic></fig><table-wrap id="T1" position="float" orientation="portrait"><label>Table 1.</label><caption><p>Internal and external characters of <italic><tp:taxon-name><tp:taxon-name-part taxon-name-part-type="genus" reg="Muricea">Muricea</tp:taxon-name-part><tp:taxon-name-part taxon-name-part-type="species" reg="ambarae">ambarae</tp:taxon-name-part></tp:taxon-name></italic> sp. nov., <italic><tp:taxon-name><tp:taxon-name-part taxon-name-part-type="genus" reg="Muricea">Muricea</tp:taxon-name-part><tp:taxon-name-part taxon-name-part-type="species" reg="cacao">cacao</tp:taxon-name-part></tp:taxon-name></italic> sp. nov. and <italic><tp:taxon-name><tp:taxon-name-part taxon-name-part-type="genus" reg="Muricea">Muricea</tp:taxon-name-part><tp:taxon-name-part taxon-name-part-type="species" reg="molinai">molinai</tp:taxon-name-part></tp:taxon-name></italic> sp. nov. with similar <italic><tp:taxon-name><tp:taxon-name-part taxon-name-part-type="genus" reg="Muricea">Muricea</tp:taxon-name-part></tp:taxon-name></italic> nominal species distributed along the Mexican Pacific and Gulf of California collected from 1998–2020 and compared with <xref ref-type="bibr" rid="B7">Breedy and Guzman (2015</xref>, <xref ref-type="bibr" rid="B8">2016a</xref>). <bold>Colony growth</bold>: bu = bushy, fa = falling branches, fl = flabellate. <bold>Branching type</bold>: di= dichotomous, irr = irregularly, lb = laterally branched, ob = open branched. <bold>Polyp distribution rows</bold>: im = imbricated, c = close, s = sparsely. <bold>Calyx form</bold>: el= elongated, sl = shelf-like, t = tubular. <bold>Color</bold>: am = amber, br = brownish-red, bi = bicolor, cl = colorless, db = deep brown, dy = dull yellowg = gray, lb = light brown, lo = light orange, o = orange, ro = reddish-orange, py = pale yellow, r = red, rb = reddish-brown, y = yellow, w = white. <bold>Sclerites</bold>: ae = acute end spindles, bs = branched spindles, be = bend spindles, cs = curved spindles, cl= club-like, de = dull ends spindles, lb = lobed, ls = leaf spindles, ps = prickly spindles, r = rods, slr = star-like radiates, str = straight spindles, tbr = tuberculated rods, tbs = tuberculated spindles, uss = unilateral spinous spindles, ws = warty spindles, wr = warty rods.</p></caption><table id="TID0EZXAG" rules="all"><tbody><tr><th rowspan="1" colspan="1">Species</th><th rowspan="1" colspan="1">Colony growth</th><th rowspan="1" colspan="1">Branching type</th><th rowspan="1" colspan="1">Terminal branches length (cm)</th><th rowspan="1" colspan="1">Polyp distribution rows</th><th rowspan="1" colspan="1">Pseudoanastomosis</th><th rowspan="1" colspan="1">Calyx height elevation (mm)</th><th rowspan="1" colspan="1">Calyx form</th><th rowspan="1" colspan="1">Colony Color</th><th rowspan="1" colspan="1">Outer coenenchymal and calyx dominant spindles</th><th rowspan="1" colspan="1">Coenenchymal and calycular spindles maximum size (mm)</th><th rowspan="1" colspan="1">Inner coenenchymal spindles</th><th rowspan="1" colspan="1">Anthocodial sclerites</th><th rowspan="1" colspan="1">Sclerites color</th></tr><tr><td rowspan="1" colspan="1">
                        <italic>
                          <tp:taxon-name><tp:taxon-name-part taxon-name-part-type="genus" reg="Muricea">M.</tp:taxon-name-part><tp:taxon-name-part taxon-name-part-type="species" reg="californica">californica</tp:taxon-name-part></tp:taxon-name>
                        </italic>
                      </td><td rowspan="1" colspan="1">bu</td><td rowspan="1" colspan="1">irr, lb</td><td rowspan="1" colspan="1">2.8</td><td rowspan="1" colspan="1">c, im</td><td rowspan="1" colspan="1">no</td><td rowspan="1" colspan="1">1.9</td><td rowspan="1" colspan="1">el</td><td rowspan="1" colspan="1">ro</td><td rowspan="1" colspan="1">ls</td><td rowspan="1" colspan="1">0.5</td><td rowspan="1" colspan="1">slr, ws</td><td rowspan="1" colspan="1">lb, wr</td><td rowspan="1" colspan="1">am, lo, ro, py</td></tr><tr><td rowspan="1" colspan="1">
                        <italic>
                          <tp:taxon-name><tp:taxon-name-part taxon-name-part-type="genus" reg="Muricea">M.</tp:taxon-name-part><tp:taxon-name-part taxon-name-part-type="species" reg="echinata">echinata</tp:taxon-name-part></tp:taxon-name>
                        </italic>
                      </td><td rowspan="1" colspan="1">bu</td><td rowspan="1" colspan="1">irr, lb</td><td rowspan="1" colspan="1">6–3</td><td rowspan="1" colspan="1">c</td><td rowspan="1" colspan="1">no</td><td rowspan="1" colspan="1">2.8–3</td><td rowspan="1" colspan="1">sl</td><td rowspan="1" colspan="1">rb</td><td rowspan="1" colspan="1">uss</td><td rowspan="1" colspan="1">2.4</td><td rowspan="1" colspan="1">ws</td><td rowspan="1" colspan="1">r, bs</td><td rowspan="1" colspan="1">o, lb</td></tr><tr><td rowspan="1" colspan="1">
                        <italic>
                          <tp:taxon-name><tp:taxon-name-part taxon-name-part-type="genus" reg="Muricea">M.</tp:taxon-name-part><tp:taxon-name-part taxon-name-part-type="species" reg="fruticosa">fruticosa</tp:taxon-name-part></tp:taxon-name>
                        </italic>
                      </td><td rowspan="1" colspan="1">bu</td><td rowspan="1" colspan="1">irr</td><td rowspan="1" colspan="1">1.5–4</td><td rowspan="1" colspan="1">c</td><td rowspan="1" colspan="1">no</td><td rowspan="1" colspan="1">1–1.2</td><td rowspan="1" colspan="1">sl</td><td rowspan="1" colspan="1">rb, w, bi</td><td rowspan="1" colspan="1">uss</td><td rowspan="1" colspan="1">2</td><td rowspan="1" colspan="1">ws</td><td rowspan="1" colspan="1">ws, wr, bs</td><td rowspan="1" colspan="1">w, rb, py</td></tr><tr><td rowspan="1" colspan="1">
                        <italic>
                          <tp:taxon-name><tp:taxon-name-part taxon-name-part-type="genus" reg="Muricea">M.</tp:taxon-name-part><tp:taxon-name-part taxon-name-part-type="species" reg="galapagensis">galapagensis</tp:taxon-name-part></tp:taxon-name>
                        </italic>
                      </td><td rowspan="1" colspan="1">fa</td><td rowspan="1" colspan="1">ob</td><td rowspan="1" colspan="1">8</td><td rowspan="1" colspan="1">s</td><td rowspan="1" colspan="1">no</td><td rowspan="1" colspan="1">0.6–1</td><td rowspan="1" colspan="1">sl</td><td rowspan="1" colspan="1">lo</td><td rowspan="1" colspan="1">uss</td><td rowspan="1" colspan="1">4.1</td><td rowspan="1" colspan="1">ws</td><td rowspan="1" colspan="1">r, ps</td><td rowspan="1" colspan="1">am, lo</td></tr><tr><td rowspan="1" colspan="1">
                        <italic>
                          <tp:taxon-name><tp:taxon-name-part taxon-name-part-type="genus" reg="Muricea">M.</tp:taxon-name-part><tp:taxon-name-part taxon-name-part-type="species" reg="plantaginea">plantaginea</tp:taxon-name-part></tp:taxon-name>
                        </italic>
                      </td><td rowspan="1" colspan="1">fl</td><td rowspan="1" colspan="1">irr, lb</td><td rowspan="1" colspan="1">1–5</td><td rowspan="1" colspan="1">c, im</td><td rowspan="1" colspan="1">no</td><td rowspan="1" colspan="1">0.7–1.2</td><td rowspan="1" colspan="1">sl</td><td rowspan="1" colspan="1">db/w</td><td rowspan="1" colspan="1">ls</td><td rowspan="1" colspan="1">1</td><td rowspan="1" colspan="1">ws</td><td rowspan="1" colspan="1">lb, wr</td><td rowspan="1" colspan="1">rb, am</td></tr><tr><td rowspan="1" colspan="1">
                        <italic>
                          <tp:taxon-name><tp:taxon-name-part taxon-name-part-type="genus" reg="Muricea">M.</tp:taxon-name-part><tp:taxon-name-part taxon-name-part-type="species" reg="squarrosa">squarrosa</tp:taxon-name-part></tp:taxon-name>
                        </italic>
                      </td><td rowspan="1" colspan="1">fl</td><td rowspan="1" colspan="1">di</td><td rowspan="1" colspan="1">4</td><td rowspan="1" colspan="1">c</td><td rowspan="1" colspan="1">no</td><td rowspan="1" colspan="1">2.6</td><td rowspan="1" colspan="1">t</td><td rowspan="1" colspan="1">lb</td><td rowspan="1" colspan="1">cl, cs</td><td rowspan="1" colspan="1">1.3</td><td rowspan="1" colspan="1">tbs</td><td rowspan="1" colspan="1">cl</td><td rowspan="1" colspan="1">br, cl, py, y</td></tr><tr><td rowspan="1" colspan="1"><italic><tp:taxon-name><tp:taxon-name-part taxon-name-part-type="genus" reg="Muricea">M.</tp:taxon-name-part><tp:taxon-name-part taxon-name-part-type="species" reg="ambarae">ambarae</tp:taxon-name-part></tp:taxon-name></italic> sp. nov.</td><td rowspan="1" colspan="1">fl</td><td rowspan="1" colspan="1">lb</td><td rowspan="1" colspan="1">9.5</td><td rowspan="1" colspan="1">im</td><td rowspan="1" colspan="1">no</td><td rowspan="1" colspan="1">1</td><td rowspan="1" colspan="1">sl</td><td rowspan="1" colspan="1">o</td><td rowspan="1" colspan="1">ls, tbs</td><td rowspan="1" colspan="1">1.2</td><td rowspan="1" colspan="1">ws</td><td rowspan="1" colspan="1">lb</td><td rowspan="1" colspan="1">cl, o, y, py</td></tr><tr><td rowspan="1" colspan="1"><italic><tp:taxon-name><tp:taxon-name-part taxon-name-part-type="genus" reg="Muricea">M.</tp:taxon-name-part><tp:taxon-name-part taxon-name-part-type="species" reg="cacao">cacao</tp:taxon-name-part></tp:taxon-name></italic> sp. nov.</td><td rowspan="1" colspan="1">fl</td><td rowspan="1" colspan="1">lb</td><td rowspan="1" colspan="1">9</td><td rowspan="1" colspan="1">im</td><td rowspan="1" colspan="1">yes</td><td rowspan="1" colspan="1">1</td><td rowspan="1" colspan="1">sl</td><td rowspan="1" colspan="1">br-r</td><td rowspan="1" colspan="1">ls</td><td rowspan="1" colspan="1">1.7</td><td rowspan="1" colspan="1">ae/de-ws</td><td rowspan="1" colspan="1">tbr-ae</td><td rowspan="1" colspan="1">db, rb</td></tr><tr><td rowspan="1" colspan="1"><italic><tp:taxon-name><tp:taxon-name-part taxon-name-part-type="genus" reg="Muricea">M.</tp:taxon-name-part><tp:taxon-name-part taxon-name-part-type="species" reg="molinai">molinai</tp:taxon-name-part></tp:taxon-name></italic> sp. nov.</td><td rowspan="1" colspan="1">fl</td><td rowspan="1" colspan="1">lb</td><td rowspan="1" colspan="1">8.7</td><td rowspan="1" colspan="1">im</td><td rowspan="1" colspan="1">no</td><td rowspan="1" colspan="1">3</td><td rowspan="1" colspan="1">t</td><td rowspan="1" colspan="1">g</td><td rowspan="1" colspan="1">uss, tbs</td><td rowspan="1" colspan="1">2.5</td><td rowspan="1" colspan="1">str, cs</td><td rowspan="1" colspan="1">tbr, lr</td><td rowspan="1" colspan="1">g, am, cl</td></tr></tbody></table></table-wrap><supplementary-material xmlns:xlink="http://www.w3.org/1999/xlink" id="S1" position="float" orientation="portrait" xlink:type="simple"><object-id content-type="doi" xlink:type="simple">10.3897/zookeys.1169.89651.suppl1</object-id><object-id content-type="zenodo_dep_id" xlink:type="simple">8167373</object-id><object-id content-type="arpha" xlink:type="simple">1C16856C-983C-584F-9AF9-2FA0BAE8B84D</object-id><label>Supplementary material 1</label><caption><p>Supplementary data</p></caption><statement content-type="dataType"><label>Data type</label><p>morphological, images, molecular data</p></statement><statement content-type="notes"><label>Explanation note</label><p>We showed the paratypes images of the three sea fans described species. Also, the <italic>in situ</italic> images comparison between the described species with other nominal species of <italic><tp:taxon-name><tp:taxon-name-part taxon-name-part-type="genus" reg="Muricea">Muricea</tp:taxon-name-part></tp:taxon-name></italic>. The methodology of the extraction and molecular analysis is included, and the table of accession numbers in GenBank.</p></statement><media xlink:href="zookeys-1169-333_article-89651__-s001.docx" mimetype="application" mime-subtype="vnd.openxmlformats-officedocument.wordprocessingml.document" position="float" orientation="portrait" xlink:type="simple" id="oo_880619.docx"><uri content-type="original_file" xlink:type="simple">https://binary.pensoft.net/file/880619</uri></media><permissions><license xlink:type="simple"><license-p>This dataset is made available under the Open Database License (http://opendatacommons.org/licenses/odbl/1.0/). The Open Database License (ODbL) is a license agreement intended to allow users to freely share, modify, and use this Dataset while maintaining this same freedom for others, provided that the original source and author(s) are credited.</license-p></license></permissions><attrib specific-use="authors">Osvaldo Hernández, Jaime Gómez-Gutiérrez, Carolina Galván-Tirado, Carlos Sánchez</attrib></supplementary-material><fig id="F8" position="float" orientation="portrait"><object-id xmlns:xlink="http://www.w3.org/1999/xlink" content-type="doi" xlink:type="simple">10.3897/zookeys.1169.89651.figure8</object-id><object-id xmlns:xlink="http://www.w3.org/1999/xlink" content-type="arpha" xlink:type="simple">D525B913-85D4-5AD0-AB71-23EB7F358789</object-id><label>Figure 8.</label><caption><p>Sea fan colonies photographed <italic>in situ</italic><bold>A, B</bold><italic><tp:taxon-name><tp:taxon-name-part taxon-name-part-type="genus" reg="Muricea">Muricea</tp:taxon-name-part><tp:taxon-name-part taxon-name-part-type="species" reg="ambarae">ambarae</tp:taxon-name-part></tp:taxon-name></italic> sp. nov. <bold>C, D</bold><italic><tp:taxon-name><tp:taxon-name-part taxon-name-part-type="genus" reg="Muricea">Muricea</tp:taxon-name-part><tp:taxon-name-part taxon-name-part-type="species" reg="cacao">cacao</tp:taxon-name-part></tp:taxon-name></italic> sp. nov. <bold>E–G</bold><italic><tp:taxon-name><tp:taxon-name-part taxon-name-part-type="genus" reg="Muricea">Muricea</tp:taxon-name-part><tp:taxon-name-part taxon-name-part-type="species" reg="molinai">molinai</tp:taxon-name-part></tp:taxon-name></italic> sp. nov. Photographs by Carlos Sánchez.</p></caption><graphic xmlns:xlink="http://www.w3.org/1999/xlink" xlink:href="zookeys-1169-333_article-89651__-g008.jpg" position="float" orientation="portrait" xlink:type="simple" id="oo_880616.jpg"><uri content-type="original_file" xlink:type="simple">https://binary.pensoft.net/fig/880616</uri></graphic></fig><fig id="F2" position="float" orientation="portrait"><object-id xmlns:xlink="http://www.w3.org/1999/xlink" content-type="doi" xlink:type="simple">10.3897/zookeys.1169.89651.figure2</object-id><object-id xmlns:xlink="http://www.w3.org/1999/xlink" content-type="arpha" xlink:type="simple">A7E4F8C2-C8B1-5FAB-A05A-3DAF19DDC46F</object-id><label>Figure 2.</label><caption><p><italic><tp:taxon-name><tp:taxon-name-part taxon-name-part-type="genus" reg="Muricea">Muricea</tp:taxon-name-part><tp:taxon-name-part taxon-name-part-type="species" reg="ambarae">ambarae</tp:taxon-name-part></tp:taxon-name></italic> sp. nov. <bold>A</bold> holotype USNM 1606629 <bold>B</bold> holotype detail of branches <bold>C</bold> axial and coenenchymal sclerites.</p></caption><graphic xmlns:xlink="http://www.w3.org/1999/xlink" xlink:href="zookeys-1169-333_article-89651__-g002.jpg" position="float" orientation="portrait" xlink:type="simple" id="oo_880610.jpg"><uri content-type="original_file" xlink:type="simple">https://binary.pensoft.net/fig/880610</uri></graphic></fig><fig id="F3" position="float" orientation="portrait"><object-id xmlns:xlink="http://www.w3.org/1999/xlink" content-type="doi" xlink:type="simple">10.3897/zookeys.1169.89651.figure3</object-id><object-id xmlns:xlink="http://www.w3.org/1999/xlink" content-type="arpha" xlink:type="simple">3FEAC4DC-D9C5-54DB-A8FD-9145B41F7667</object-id><label>Figure 3.</label><caption><p><italic><tp:taxon-name><tp:taxon-name-part taxon-name-part-type="genus" reg="Muricea">Muricea</tp:taxon-name-part><tp:taxon-name-part taxon-name-part-type="species" reg="ambarae">ambarae</tp:taxon-name-part></tp:taxon-name></italic> sp. nov. <abbrev xmlns:xlink="http://www.w3.org/1999/xlink" xlink:title="scanning electron microscope" id="ABBRID0EI5AE" xlink:type="simple">SEM</abbrev><bold>A, B</bold> calycular and coenenchymal sclerites <bold>C</bold> axial sclerites <bold>D</bold> anthocodial sclerites.</p></caption><graphic xmlns:xlink="http://www.w3.org/1999/xlink" xlink:href="zookeys-1169-333_article-89651__-g003.jpg" position="float" orientation="portrait" xlink:type="simple" id="oo_880611.jpg"><uri content-type="original_file" xlink:type="simple">https://binary.pensoft.net/fig/880611</uri></graphic></fig><fig id="F9" position="float" orientation="portrait"><object-id xmlns:xlink="http://www.w3.org/1999/xlink" content-type="doi" xlink:type="simple">10.3897/zookeys.1169.89651.figure9</object-id><object-id xmlns:xlink="http://www.w3.org/1999/xlink" content-type="arpha" xlink:type="simple">474DDEE9-60CE-5E5C-AF9A-D4FB145076AE</object-id><label>Figure 9.</label><caption><p>Comparison of the <abbrev xmlns:xlink="http://www.w3.org/1999/xlink" xlink:title="scanning electron microscope" id="ABBRID0E1DAI" xlink:type="simple">SEM</abbrev> images of calix (upper row) and terminal twig (bottom row) of sea fans <italic><tp:taxon-name><tp:taxon-name-part taxon-name-part-type="genus" reg="Muricea">Muricea</tp:taxon-name-part><tp:taxon-name-part taxon-name-part-type="species" reg="ambarae">ambarae</tp:taxon-name-part></tp:taxon-name></italic> sp. nov., <italic><tp:taxon-name><tp:taxon-name-part taxon-name-part-type="genus" reg="Muricea">M.</tp:taxon-name-part><tp:taxon-name-part taxon-name-part-type="species" reg="cacao">cacao</tp:taxon-name-part></tp:taxon-name></italic> sp. nov., <italic><tp:taxon-name><tp:taxon-name-part taxon-name-part-type="genus" reg="Muricea">M.</tp:taxon-name-part><tp:taxon-name-part taxon-name-part-type="species" reg="molinai">molinai</tp:taxon-name-part></tp:taxon-name></italic> sp. nov. and the nominal species <italic><tp:taxon-name><tp:taxon-name-part taxon-name-part-type="genus" reg="Muricea">M.</tp:taxon-name-part><tp:taxon-name-part taxon-name-part-type="species" reg="plantaginea">plantaginea</tp:taxon-name-part></tp:taxon-name></italic>.</p></caption><graphic xmlns:xlink="http://www.w3.org/1999/xlink" xlink:href="zookeys-1169-333_article-89651__-g009.jpg" position="float" orientation="portrait" xlink:type="simple" id="oo_880617.jpg"><uri content-type="original_file" xlink:type="simple">https://binary.pensoft.net/fig/880617</uri></graphic></fig></tp:treatment-sec><ref-list><ref id="B7"><mixed-citation xmlns:xlink="http://www.w3.org/1999/xlink" xlink:type="simple"><person-group><name name-style="western"><surname>Breedy</surname><given-names>O</given-names></name><name name-style="western"><surname>Guzman</surname><given-names>HM</given-names></name></person-group> (<year>2015</year>) <article-title>A revision of the genus <italic><tp:taxon-name><tp:taxon-name-part taxon-name-part-type="genus">Muricea</tp:taxon-name-part></tp:taxon-name></italic> Lamouroux, 1821 (<tp:taxon-name><tp:taxon-name-part taxon-name-part-type="class">Anthozoa</tp:taxon-name-part></tp:taxon-name>, <tp:taxon-name><tp:taxon-name-part taxon-name-part-type="subclass">Octocorallia</tp:taxon-name-part></tp:taxon-name>) in the eastern Pacific. Part I: <italic><tp:taxon-name><tp:taxon-name-part taxon-name-part-type="genus">Eumuricea</tp:taxon-name-part></tp:taxon-name></italic> Verrill, 1869 revisited.</article-title><source>ZooKeys</source><volume>537</volume>: <fpage>1</fpage>–<lpage>32</lpage>. <ext-link xlink:href="10.3897/zookeys.537.6025" ext-link-type="doi" xlink:type="simple">https://doi.org/10.3897/zookeys.537.6025</ext-link></mixed-citation></ref><ref id="B8"><mixed-citation xmlns:xlink="http://www.w3.org/1999/xlink" xlink:type="simple"><person-group><name name-style="western"><surname>Breedy</surname><given-names>O</given-names></name><name name-style="western"><surname>Guzman</surname><given-names>HM</given-names></name></person-group> (<year>2016a</year>) <article-title>A revision of the genus <italic><tp:taxon-name><tp:taxon-name-part taxon-name-part-type="genus">Muricea</tp:taxon-name-part></tp:taxon-name></italic> Lamouroux, 1821 (<tp:taxon-name><tp:taxon-name-part taxon-name-part-type="class">Anthozoa</tp:taxon-name-part></tp:taxon-name>, <tp:taxon-name><tp:taxon-name-part taxon-name-part-type="subclass">Octocorallia</tp:taxon-name-part></tp:taxon-name>) in the eastern Pacific. Part II.</article-title><source>ZooKeys</source><volume>581</volume>: <fpage>1</fpage>–<lpage>69</lpage>. <ext-link xlink:href="10.3897/zookeys.581.7910" ext-link-type="doi" xlink:type="simple">https://doi.org/10.3897/zookeys.581.7910</ext-link></mixed-citation></ref></ref-list></tp:taxon-treatment>
