# Supplementary material for: ﻿Three new species of the sea fan genus Muricea (Cnidaria, Octocorallia, Plexauridae) from the northwest region of Mexico
Source: Zookeys. 2023 Jul 18;1169:333–52. doi: 10.3897/zookeys.1169.89651 (PMC10369450; doi:10.3897/zookeys.1169.89651)
Supplement: XML Treatment for Muricea molinai [file zookeys.1169.89651-treatment3.xml]

<!DOCTYPE tp:taxon-treatment
  PUBLIC "-//TaxonX//DTD Taxonomic Treatment Publishing DTD v0 20100105//EN" "tax-treatment-NSO.dtd">
<tp:taxon-treatment xmlns:tp="http://www.plazi.org/taxpub"><tp:treatment-meta><kwd-group><label>Taxon classification</label><kwd>
                  <named-content content-type="kingdom">Animalia</named-content>
                </kwd><kwd>
                  <named-content content-type="order">Alcyonacea</named-content>
                </kwd><kwd>
                  <named-content content-type="family">Plexauridae</named-content>
                </kwd></kwd-group><mixed-citation publication-type="journal"><person-group><name><surname>Hernández</surname><given-names>Osvaldo</given-names></name><name><surname>Gómez-Gutiérrez</surname><given-names>Jaime</given-names></name><name><surname>Galván-Tirado</surname><given-names>Carolina</given-names></name><name><surname>Sánchez</surname><given-names>Carlos</given-names></name></person-group><article-title>﻿Three new species of the sea fan genus <italic><tp:taxon-name><tp:taxon-name-part taxon-name-part-type="genus" reg="Muricea">Muricea</tp:taxon-name-part></tp:taxon-name></italic> (<tp:taxon-name><tp:taxon-name-part taxon-name-part-type="phylum">Cnidaria</tp:taxon-name-part></tp:taxon-name>, <tp:taxon-name><tp:taxon-name-part taxon-name-part-type="subclass">Octocorallia</tp:taxon-name-part></tp:taxon-name>, <tp:taxon-name><tp:taxon-name-part taxon-name-part-type="family">Plexauridae</tp:taxon-name-part></tp:taxon-name>) from the northwest region of Mexico</article-title><source>Zookeys</source><day>18</day><month>07</month><year>2023</year><volume>1169</volume><fpage>333</fpage><lpage>352</lpage><pub-id pub-id-type="doi">10.3897/zookeys.1169.89651</pub-id></mixed-citation></tp:treatment-meta><tp:nomenclature><label>﻿</label><tp:taxon-name>
                <object-id xmlns:xlink="http://www.w3.org/1999/xlink" content-type="arpha" xlink:type="simple">1DB7C883-B97A-504A-8DF9-19E50C07604F</object-id>
                <tp:taxon-name-part taxon-name-part-type="genus" reg="Muricea">Muricea</tp:taxon-name-part>
                <tp:taxon-name-part taxon-name-part-type="species" reg="molinai">molinai</tp:taxon-name-part>
                <object-id xmlns:xlink="http://www.w3.org/1999/xlink" content-type="zoobank" xlink:type="simple">https://zoobank.org/F068F6FD-C900-45E7-85B0-55D8BD3355EC</object-id>
              </tp:taxon-name><tp:taxon-status xmlns:xlink="http://www.w3.org/1999/xlink" xlink:type="simple">sp. nov.</tp:taxon-status></tp:nomenclature><tp:treatment-sec sec-type="material" id="SECID0EDEBG"><title>Material examined.</title><p><bold><italic>Holotype</italic>.</bold> USNM 1606637: dry, Todos Santos, Punta Lobos (Bajo Fondo del Medio), Pacific coast of Baja California Sur, Mexico (<named-content xmlns:xlink="http://www.w3.org/1999/xlink" content-type="dwc:verbatimCoordinates" xlink:type="simple"><named-content content-type="geo-json" specific-use="{&#34;type&#34;:&#34;Point&#34;,&#34;coordinates&#34;:[-110.256729,23.355801]}" id="NCID0EREBG" xlink:type="simple">23°21.34806'N, 110°15.40374'W</named-content></named-content>), 35 m depth, 19 °C, 27 August 2016 (Fig. <xref ref-type="fig" rid="F1">1D</xref>). <bold><italic>Paratypes</italic>.</bold> USNM 1606638: dry, Todos Santos, Punta Lobos (Bajo Fondo del Medio), Pacific coast of Baja California Sur, Mexico (<named-content xmlns:xlink="http://www.w3.org/1999/xlink" content-type="dwc:verbatimCoordinates" xlink:type="simple"><named-content content-type="geo-json" specific-use="{&#34;type&#34;:&#34;Point&#34;,&#34;coordinates&#34;:[-110.256729,23.355801]}" id="NCID0EBFBG" xlink:type="simple">23°21.34806'N, 110°15.40374'W</named-content></named-content>), 35 m depth, 19 °C, 27 August 2016; USNM 1606639: dry, Bahía Santa María, Cabo San Lázaro (Roca del Cabito), Pacific coast of Baja California Sur, Mexico (<named-content xmlns:xlink="http://www.w3.org/1999/xlink" content-type="dwc:verbatimCoordinates" xlink:type="simple"><named-content content-type="geo-json" specific-use="{&#34;type&#34;:&#34;Point&#34;,&#34;coordinates&#34;:[-112.259492,24.747661]}" id="NCID0EJFBG" xlink:type="simple">24°44.85966'N, 112°15.56952'W</named-content></named-content>), 29 m depth, 22.4 °C, 13 November 2013 (Fig. <xref ref-type="fig" rid="F1">1D</xref>). The type specimens were collected by Carlos Sánchez.</p></tp:treatment-sec><tp:treatment-sec sec-type="description" id="SECID0ESFBG"><title>Holotype colony description.</title><p><italic><tp:taxon-name><tp:taxon-name-part taxon-name-part-type="genus" reg="Muricea">Muricea</tp:taxon-name-part><tp:taxon-name-part taxon-name-part-type="species" reg="molinai">molinai</tp:taxon-name-part></tp:taxon-name></italic> sp. nov. colony coloration is gray with dark gray calyces and a creamy light gray coenenchyme (Fig. <xref ref-type="fig" rid="F6">6A, B</xref>). The colony is flabellate growing in one plane and laterally branched, reaching 15 cm in height and 14.7 cm in width (Table <xref ref-type="table" rid="T1">1</xref>). The holdfast is 22 mm long and 13 mm wide. Two main stems arise from the holdfast one with 2.4 cm and the second one with 4.5 cm in height, subdividing laterally in stems of 7 mm in diameter (Fig. <xref ref-type="fig" rid="F6">6A</xref>). The growth branching pattern is upward, except six secondary branches, on both sides of the colony, which display more of a downward-growing trend. Terminal branches are up to 8.7 cm tall with blunt ends of 5 mm diameter. Calyces are tubular, 3 mm in height with a 1.5 mm diameter, with an imbricated arrangement throughout the colony (Fig. <xref ref-type="fig" rid="F6">6A, B</xref>).</p><fig id="F6" position="float" orientation="portrait"><object-id xmlns:xlink="http://www.w3.org/1999/xlink" content-type="doi" xlink:type="simple">10.3897/zookeys.1169.89651.figure6</object-id><object-id xmlns:xlink="http://www.w3.org/1999/xlink" content-type="arpha" xlink:type="simple">39E44268-094C-5B68-B742-5374C4B2DE26</object-id><label>Figure 6.</label><caption><p><italic><tp:taxon-name><tp:taxon-name-part taxon-name-part-type="genus" reg="Muricea">Muricea</tp:taxon-name-part><tp:taxon-name-part taxon-name-part-type="species" reg="molinai">molinai</tp:taxon-name-part></tp:taxon-name></italic> sp. nov. <bold>A</bold> holotype USNM 1606637 <bold>B</bold> holotype detail of branches and calyces <bold>C</bold> anthocodial and coenenchymal sclerites.</p></caption><graphic xmlns:xlink="http://www.w3.org/1999/xlink" xlink:href="zookeys-1169-333_article-89651__-g006.jpg" position="float" orientation="portrait" xlink:type="simple" id="oo_880614.jpg"><uri content-type="original_file" xlink:type="simple">https://binary.pensoft.net/fig/880614</uri></graphic></fig></tp:treatment-sec><tp:treatment-sec sec-type="Holotype sclerites" id="SECID0ERHBG"><title>Holotype sclerites.</title><p>The sclerites of the outer coenenchyme and calyx are unilateral (weakly) spinous spindles and tuberculated spindles (1.2–2.5 mm in length) (Figs <xref ref-type="fig" rid="F6">6C</xref>, <xref ref-type="fig" rid="F7">7A–C</xref>). The spindles are curved or straight; most of them have acute ends or are bifurcated; tuberculated spindles with blunt ends are rare. The inner coenenchymal sclerites are mostly straight or curved spindles with acute ends (0.2–1.2 mm length), but there are rare blunt spindles. Anthocodial sclerites are small tuberculated spindles (1.1–1.8 mm length) with acute ends and rods with marginal lobes and acute ends (Fig. <xref ref-type="fig" rid="F7">7D</xref>). The color of the outer coenenchymal sclerites is gray, or gray with pale amber areas in the largest ones. The inner coenenchymal and anthocodial sclerites are colorless (Fig. <xref ref-type="fig" rid="F6">6C</xref>).</p><fig id="F7" position="float" orientation="portrait"><object-id xmlns:xlink="http://www.w3.org/1999/xlink" content-type="doi" xlink:type="simple">10.3897/zookeys.1169.89651.figure7</object-id><object-id xmlns:xlink="http://www.w3.org/1999/xlink" content-type="arpha" xlink:type="simple">55DCF24A-96CD-5AFB-BDF1-A666384BE4CD</object-id><label>Figure 7.</label><caption><p><italic><tp:taxon-name><tp:taxon-name-part taxon-name-part-type="genus" reg="Muricea">Muricea</tp:taxon-name-part><tp:taxon-name-part taxon-name-part-type="species" reg="molinai">molinai</tp:taxon-name-part></tp:taxon-name></italic> sp. nov. <abbrev xmlns:xlink="http://www.w3.org/1999/xlink" xlink:title="scanning electron microscope" id="ABBRID0E1IBG" xlink:type="simple">SEM</abbrev><bold>A, B</bold> calycular and coenenchymal sclerites <bold>C</bold> axial sclerites <bold>D</bold> anthocodial sclerites.</p></caption><graphic xmlns:xlink="http://www.w3.org/1999/xlink" xlink:href="zookeys-1169-333_article-89651__-g007.jpg" position="float" orientation="portrait" xlink:type="simple" id="oo_880615.jpg"><uri content-type="original_file" xlink:type="simple">https://binary.pensoft.net/fig/880615</uri></graphic></fig></tp:treatment-sec><tp:treatment-sec sec-type="Morphological variation" id="SECID0EJJBG"><title>Morphological variation.</title><p>All twelve <italic><tp:taxon-name><tp:taxon-name-part taxon-name-part-type="genus" reg="Muricea">Muricea</tp:taxon-name-part><tp:taxon-name-part taxon-name-part-type="species" reg="molinai">molinai</tp:taxon-name-part></tp:taxon-name></italic> sp. nov. colony specimens collected, including the paratypes ranging between 7 and 21 cm height (Fig. <xref ref-type="fig" rid="F8">8E–G</xref>; Suppl. material <xref ref-type="supplementary-material" rid="S1">1</xref>: fig. S5A, B), were morphologically similar to the holotype. No detectable color variability or different colony growth pattern was observed among the examined colonies of <italic><tp:taxon-name><tp:taxon-name-part taxon-name-part-type="genus" reg="Muricea">M.</tp:taxon-name-part><tp:taxon-name-part taxon-name-part-type="species" reg="molinai">molinai</tp:taxon-name-part></tp:taxon-name></italic> sp. nov. (Table <xref ref-type="table" rid="T1">1</xref>). The length of the tubular calyces is the main morphological variability among <italic><tp:taxon-name><tp:taxon-name-part taxon-name-part-type="genus" reg="Muricea">M.</tp:taxon-name-part><tp:taxon-name-part taxon-name-part-type="species" reg="molinai">molinai</tp:taxon-name-part></tp:taxon-name></italic> sp. nov. specimens, where several colonies have longer calyces (&gt; 4 mm in length throughout the colony) than other colonies with shorter calyces (&lt; 2 mm in length). The polyps of live colonies have white neck with translucent brown tentacles (Fig. <xref ref-type="fig" rid="F8">8F</xref>; Suppl. material <xref ref-type="supplementary-material" rid="S1">1</xref>: fig. S6C).</p><fig id="F8" position="float" orientation="portrait"><object-id xmlns:xlink="http://www.w3.org/1999/xlink" content-type="doi" xlink:type="simple">10.3897/zookeys.1169.89651.figure8</object-id><object-id xmlns:xlink="http://www.w3.org/1999/xlink" content-type="arpha" xlink:type="simple">D525B913-85D4-5AD0-AB71-23EB7F358789</object-id><label>Figure 8.</label><caption><p>Sea fan colonies photographed <italic>in situ</italic><bold>A, B</bold><italic><tp:taxon-name><tp:taxon-name-part taxon-name-part-type="genus" reg="Muricea">Muricea</tp:taxon-name-part><tp:taxon-name-part taxon-name-part-type="species" reg="ambarae">ambarae</tp:taxon-name-part></tp:taxon-name></italic> sp. nov. <bold>C, D</bold><italic><tp:taxon-name><tp:taxon-name-part taxon-name-part-type="genus" reg="Muricea">Muricea</tp:taxon-name-part><tp:taxon-name-part taxon-name-part-type="species" reg="cacao">cacao</tp:taxon-name-part></tp:taxon-name></italic> sp. nov. <bold>E–G</bold><italic><tp:taxon-name><tp:taxon-name-part taxon-name-part-type="genus" reg="Muricea">Muricea</tp:taxon-name-part><tp:taxon-name-part taxon-name-part-type="species" reg="molinai">molinai</tp:taxon-name-part></tp:taxon-name></italic> sp. nov. Photographs by Carlos Sánchez.</p></caption><graphic xmlns:xlink="http://www.w3.org/1999/xlink" xlink:href="zookeys-1169-333_article-89651__-g008.jpg" position="float" orientation="portrait" xlink:type="simple" id="oo_880616.jpg"><uri content-type="original_file" xlink:type="simple">https://binary.pensoft.net/fig/880616</uri></graphic></fig></tp:treatment-sec><tp:treatment-sec sec-type="habitat" id="SECID0E1MBG"><title>Habitat and distribution.</title><p><italic><tp:taxon-name><tp:taxon-name-part taxon-name-part-type="genus" reg="Muricea">Muricea</tp:taxon-name-part><tp:taxon-name-part taxon-name-part-type="species" reg="molinai">molinai</tp:taxon-name-part></tp:taxon-name></italic> sp. nov. is absent in the Gulf of California but overlaps its distribution and habitat with <italic><tp:taxon-name><tp:taxon-name-part taxon-name-part-type="genus" reg="Muricea">Muricea</tp:taxon-name-part><tp:taxon-name-part taxon-name-part-type="species" reg="ambarae">ambarae</tp:taxon-name-part></tp:taxon-name></italic> sp. nov. and <italic><tp:taxon-name><tp:taxon-name-part taxon-name-part-type="genus" reg="Muricea">Muricea</tp:taxon-name-part><tp:taxon-name-part taxon-name-part-type="species" reg="cacao">cacao</tp:taxon-name-part></tp:taxon-name></italic> sp. nov. along the southwest coast of the Baja California Peninsula (Fig. <xref ref-type="fig" rid="F1">1B–D</xref>). <italic><tp:taxon-name><tp:taxon-name-part taxon-name-part-type="genus" reg="Muricea">Muricea</tp:taxon-name-part><tp:taxon-name-part taxon-name-part-type="species" reg="molinai">molinai</tp:taxon-name-part></tp:taxon-name></italic> sp. nov. was collected between Bahía Magdalena and Cabo San Lucas; but it was absent at the Punta Abreojos site (Fig. <xref ref-type="fig" rid="F1">1D</xref>).</p></tp:treatment-sec><tp:treatment-sec sec-type="remarks" id="SECID0EUOBG"><title>Remarks.</title><p>Live colonies of <italic><tp:taxon-name><tp:taxon-name-part taxon-name-part-type="genus" reg="Muricea">M.</tp:taxon-name-part><tp:taxon-name-part taxon-name-part-type="species" reg="molinai">molinai</tp:taxon-name-part></tp:taxon-name></italic> sp. nov. (Fig. <xref ref-type="fig" rid="F8">8E-G</xref>) and <italic><tp:taxon-name><tp:taxon-name-part taxon-name-part-type="genus" reg="Muricea">Muricea</tp:taxon-name-part><tp:taxon-name-part taxon-name-part-type="species" reg="squarrosa">squarrosa</tp:taxon-name-part></tp:taxon-name></italic> (<xref ref-type="bibr" rid="B7">Breedy and Guzman 2015</xref>) (Suppl. material <xref ref-type="supplementary-material" rid="S1">1</xref>: fig. S6A–M) are similar, but the shape of the calyces and the differences in the diameter of the branches are the most evident diagnostic feature to distinguish them. <italic><tp:taxon-name><tp:taxon-name-part taxon-name-part-type="genus" reg="Muricea">Muricea</tp:taxon-name-part><tp:taxon-name-part taxon-name-part-type="species" reg="molinai">molinai</tp:taxon-name-part></tp:taxon-name></italic> sp. nov. has a distinctive colony coloration, being light gray in the coenenchyme, and dark gray almost black in the calyces which extend sparsely from the base to the tip of the branches (Fig. <xref ref-type="fig" rid="F8">8E–G</xref>; Suppl. material <xref ref-type="supplementary-material" rid="S1">1</xref>: figs S5A, B, S6C–F). Preserved colonies of <italic><tp:taxon-name><tp:taxon-name-part taxon-name-part-type="genus" reg="Muricea">Muricea</tp:taxon-name-part><tp:taxon-name-part taxon-name-part-type="species" reg="squarrosa">squarrosa</tp:taxon-name-part></tp:taxon-name></italic> are all reddish-brown and without calyces on the base and main stem. The long unilateral spinous spindles (2.5 mm) of <italic><tp:taxon-name><tp:taxon-name-part taxon-name-part-type="genus" reg="Muricea">M.</tp:taxon-name-part><tp:taxon-name-part taxon-name-part-type="species" reg="molinai">molinai</tp:taxon-name-part></tp:taxon-name></italic> sp. nov. are one of the longest known spinous spindles among the species of the genus <italic><tp:taxon-name><tp:taxon-name-part taxon-name-part-type="genus" reg="Muricea">Muricea</tp:taxon-name-part></tp:taxon-name></italic> and without clubs in the coenenchyme and calyx while the spindles of <italic><tp:taxon-name><tp:taxon-name-part taxon-name-part-type="genus" reg="Muricea">M.</tp:taxon-name-part><tp:taxon-name-part taxon-name-part-type="species" reg="squarrosa">squarrosa</tp:taxon-name-part></tp:taxon-name></italic> are smaller, only up to 1.3 mm in length (<xref ref-type="bibr" rid="B25">Verrill 1868</xref> reported spindles of 1.8 mm), and has club-like spindles in the calyx (absent in <italic><tp:taxon-name><tp:taxon-name-part taxon-name-part-type="genus" reg="Muricea">M.</tp:taxon-name-part><tp:taxon-name-part taxon-name-part-type="species" reg="molinai">molinai</tp:taxon-name-part></tp:taxon-name></italic> sp. nov.). The main differences to separate <italic><tp:taxon-name><tp:taxon-name-part taxon-name-part-type="genus" reg="Muricea">Muricea</tp:taxon-name-part><tp:taxon-name-part taxon-name-part-type="species" reg="acervata">acervata</tp:taxon-name-part></tp:taxon-name></italic>, <italic><tp:taxon-name><tp:taxon-name-part taxon-name-part-type="genus" reg="Muricea">M.</tp:taxon-name-part><tp:taxon-name-part taxon-name-part-type="species" reg="hispida">hispida</tp:taxon-name-part></tp:taxon-name></italic>, <italic><tp:taxon-name><tp:taxon-name-part taxon-name-part-type="genus" reg="Muricea">M.</tp:taxon-name-part><tp:taxon-name-part taxon-name-part-type="species" reg="tubigera">tubigera</tp:taxon-name-part></tp:taxon-name></italic> and <italic><tp:taxon-name><tp:taxon-name-part taxon-name-part-type="genus" reg="Muricea">M.</tp:taxon-name-part><tp:taxon-name-part taxon-name-part-type="species" reg="molinai">molinai</tp:taxon-name-part></tp:taxon-name></italic> sp. nov. (species belonging to the <italic><tp:taxon-name><tp:taxon-name-part taxon-name-part-type="genus" reg="Muricea">M.</tp:taxon-name-part><tp:taxon-name-part taxon-name-part-type="species" reg="squarrosa">squarrosa</tp:taxon-name-part></tp:taxon-name></italic> species-group) are the size and arrangement of the calyces and the size of the sclerites. <italic><tp:taxon-name><tp:taxon-name-part taxon-name-part-type="genus" reg="Muricea">Muricea</tp:taxon-name-part><tp:taxon-name-part taxon-name-part-type="species" reg="tubigera">tubigera</tp:taxon-name-part></tp:taxon-name></italic> has the largest calyces (5 mm length) while <italic><tp:taxon-name><tp:taxon-name-part taxon-name-part-type="genus" reg="Muricea">M.</tp:taxon-name-part><tp:taxon-name-part taxon-name-part-type="species" reg="molinai">molinai</tp:taxon-name-part></tp:taxon-name></italic> sp. nov. have calyces of 3 mm length. It is proposed that <italic><tp:taxon-name><tp:taxon-name-part taxon-name-part-type="genus" reg="Muricea">Muricea</tp:taxon-name-part><tp:taxon-name-part taxon-name-part-type="species" reg="molinai">molinai</tp:taxon-name-part></tp:taxon-name></italic> sp. nov. be included in the <italic><tp:taxon-name><tp:taxon-name-part taxon-name-part-type="genus" reg="Muricea">Muricea</tp:taxon-name-part><tp:taxon-name-part taxon-name-part-type="species" reg="squarrosa">squarrosa</tp:taxon-name-part></tp:taxon-name></italic> species-group previously erected by <xref ref-type="bibr" rid="B7">Breedy and Guzman (2015)</xref>.</p></tp:treatment-sec><tp:treatment-sec sec-type="etymology" id="SECID0ENVBG"><title>Etymology.</title><p><italic><tp:taxon-name><tp:taxon-name-part taxon-name-part-type="genus" reg="Muricea">Muricea</tp:taxon-name-part><tp:taxon-name-part taxon-name-part-type="species" reg="molinai">molinai</tp:taxon-name-part></tp:taxon-name></italic> sp. nov. is named in memory of Dr. José Mario Molina Pasquel y Henríquez (1943–2020), the first Mexican in 1995 to win the Nobel Prize in Chemistry. Molina played a vital role in the discovery of the Antarctic ozone hole demonstrating that chlorofluorocarbon gases were the cause of the deterioration of the ozone layer.</p></tp:treatment-sec><tp:treatment-sec><!--Section generated to contain objects referenced in tp:taxon-treatment.--><fig id="F1" position="float" orientation="portrait"><object-id xmlns:xlink="http://www.w3.org/1999/xlink" content-type="doi" xlink:type="simple">10.3897/zookeys.1169.89651.figurel</object-id><object-id xmlns:xlink="http://www.w3.org/1999/xlink" content-type="arpha" xlink:type="simple">4B87EEDE-502B-5C18-9D43-278865CE8A22</object-id><label>Figure l.</label><caption><p>Locations of sample collections of the three new species of the genus <italic><tp:taxon-name><tp:taxon-name-part taxon-name-part-type="genus" reg="Muricea">Muricea</tp:taxon-name-part></tp:taxon-name></italic> discovered along the Pacific coast of Baja California Sur and the Gulf of California, Mexico <bold>A</bold> scuba diving and monitoring census sites <bold>B</bold><italic><tp:taxon-name><tp:taxon-name-part taxon-name-part-type="genus" reg="Muricea">Muricea</tp:taxon-name-part><tp:taxon-name-part taxon-name-part-type="species" reg="ambarae">ambarae</tp:taxon-name-part></tp:taxon-name></italic> sp. nov. collection sites <bold>C</bold><italic><tp:taxon-name><tp:taxon-name-part taxon-name-part-type="genus" reg="Muricea">Muricea</tp:taxon-name-part><tp:taxon-name-part taxon-name-part-type="species" reg="cacao">cacao</tp:taxon-name-part></tp:taxon-name></italic> sp. nov. collection sites <bold>D</bold><italic><tp:taxon-name><tp:taxon-name-part taxon-name-part-type="genus" reg="Muricea">Muricea</tp:taxon-name-part><tp:taxon-name-part taxon-name-part-type="species" reg="molinai">molinai</tp:taxon-name-part></tp:taxon-name></italic> sp. nov. collection sites.</p></caption><graphic xmlns:xlink="http://www.w3.org/1999/xlink" xlink:href="zookeys-1169-333_article-89651__-g001.jpg" position="float" orientation="portrait" xlink:type="simple" id="oo_880609.jpg"><uri content-type="original_file" xlink:type="simple">https://binary.pensoft.net/fig/880609</uri></graphic></fig><table-wrap id="T1" position="float" orientation="portrait"><label>Table 1.</label><caption><p>Internal and external characters of <italic><tp:taxon-name><tp:taxon-name-part taxon-name-part-type="genus" reg="Muricea">Muricea</tp:taxon-name-part><tp:taxon-name-part taxon-name-part-type="species" reg="ambarae">ambarae</tp:taxon-name-part></tp:taxon-name></italic> sp. nov., <italic><tp:taxon-name><tp:taxon-name-part taxon-name-part-type="genus" reg="Muricea">Muricea</tp:taxon-name-part><tp:taxon-name-part taxon-name-part-type="species" reg="cacao">cacao</tp:taxon-name-part></tp:taxon-name></italic> sp. nov. and <italic><tp:taxon-name><tp:taxon-name-part taxon-name-part-type="genus" reg="Muricea">Muricea</tp:taxon-name-part><tp:taxon-name-part taxon-name-part-type="species" reg="molinai">molinai</tp:taxon-name-part></tp:taxon-name></italic> sp. nov. with similar <italic><tp:taxon-name><tp:taxon-name-part taxon-name-part-type="genus" reg="Muricea">Muricea</tp:taxon-name-part></tp:taxon-name></italic> nominal species distributed along the Mexican Pacific and Gulf of California collected from 1998–2020 and compared with <xref ref-type="bibr" rid="B7">Breedy and Guzman (2015</xref>, <xref ref-type="bibr" rid="B8">2016a</xref>). <bold>Colony growth</bold>: bu = bushy, fa = falling branches, fl = flabellate. <bold>Branching type</bold>: di= dichotomous, irr = irregularly, lb = laterally branched, ob = open branched. <bold>Polyp distribution rows</bold>: im = imbricated, c = close, s = sparsely. <bold>Calyx form</bold>: el= elongated, sl = shelf-like, t = tubular. <bold>Color</bold>: am = amber, br = brownish-red, bi = bicolor, cl = colorless, db = deep brown, dy = dull yellowg = gray, lb = light brown, lo = light orange, o = orange, ro = reddish-orange, py = pale yellow, r = red, rb = reddish-brown, y = yellow, w = white. <bold>Sclerites</bold>: ae = acute end spindles, bs = branched spindles, be = bend spindles, cs = curved spindles, cl= club-like, de = dull ends spindles, lb = lobed, ls = leaf spindles, ps = prickly spindles, r = rods, slr = star-like radiates, str = straight spindles, tbr = tuberculated rods, tbs = tuberculated spindles, uss = unilateral spinous spindles, ws = warty spindles, wr = warty rods.</p></caption><table id="TID0EZXAG" rules="all"><tbody><tr><th rowspan="1" colspan="1">Species</th><th rowspan="1" colspan="1">Colony growth</th><th rowspan="1" colspan="1">Branching type</th><th rowspan="1" colspan="1">Terminal branches length (cm)</th><th rowspan="1" colspan="1">Polyp distribution rows</th><th rowspan="1" colspan="1">Pseudoanastomosis</th><th rowspan="1" colspan="1">Calyx height elevation (mm)</th><th rowspan="1" colspan="1">Calyx form</th><th rowspan="1" colspan="1">Colony Color</th><th rowspan="1" colspan="1">Outer coenenchymal and calyx dominant spindles</th><th rowspan="1" colspan="1">Coenenchymal and calycular spindles maximum size (mm)</th><th rowspan="1" colspan="1">Inner coenenchymal spindles</th><th rowspan="1" colspan="1">Anthocodial sclerites</th><th rowspan="1" colspan="1">Sclerites color</th></tr><tr><td rowspan="1" colspan="1">
                        <italic>
                          <tp:taxon-name><tp:taxon-name-part taxon-name-part-type="genus" reg="Muricea">M.</tp:taxon-name-part><tp:taxon-name-part taxon-name-part-type="species" reg="californica">californica</tp:taxon-name-part></tp:taxon-name>
                        </italic>
                      </td><td rowspan="1" colspan="1">bu</td><td rowspan="1" colspan="1">irr, lb</td><td rowspan="1" colspan="1">2.8</td><td rowspan="1" colspan="1">c, im</td><td rowspan="1" colspan="1">no</td><td rowspan="1" colspan="1">1.9</td><td rowspan="1" colspan="1">el</td><td rowspan="1" colspan="1">ro</td><td rowspan="1" colspan="1">ls</td><td rowspan="1" colspan="1">0.5</td><td rowspan="1" colspan="1">slr, ws</td><td rowspan="1" colspan="1">lb, wr</td><td rowspan="1" colspan="1">am, lo, ro, py</td></tr><tr><td rowspan="1" colspan="1">
                        <italic>
                          <tp:taxon-name><tp:taxon-name-part taxon-name-part-type="genus" reg="Muricea">M.</tp:taxon-name-part><tp:taxon-name-part taxon-name-part-type="species" reg="echinata">echinata</tp:taxon-name-part></tp:taxon-name>
                        </italic>
                      </td><td rowspan="1" colspan="1">bu</td><td rowspan="1" colspan="1">irr, lb</td><td rowspan="1" colspan="1">6–3</td><td rowspan="1" colspan="1">c</td><td rowspan="1" colspan="1">no</td><td rowspan="1" colspan="1">2.8–3</td><td rowspan="1" colspan="1">sl</td><td rowspan="1" colspan="1">rb</td><td rowspan="1" colspan="1">uss</td><td rowspan="1" colspan="1">2.4</td><td rowspan="1" colspan="1">ws</td><td rowspan="1" colspan="1">r, bs</td><td rowspan="1" colspan="1">o, lb</td></tr><tr><td rowspan="1" colspan="1">
                        <italic>
                          <tp:taxon-name><tp:taxon-name-part taxon-name-part-type="genus" reg="Muricea">M.</tp:taxon-name-part><tp:taxon-name-part taxon-name-part-type="species" reg="fruticosa">fruticosa</tp:taxon-name-part></tp:taxon-name>
                        </italic>
                      </td><td rowspan="1" colspan="1">bu</td><td rowspan="1" colspan="1">irr</td><td rowspan="1" colspan="1">1.5–4</td><td rowspan="1" colspan="1">c</td><td rowspan="1" colspan="1">no</td><td rowspan="1" colspan="1">1–1.2</td><td rowspan="1" colspan="1">sl</td><td rowspan="1" colspan="1">rb, w, bi</td><td rowspan="1" colspan="1">uss</td><td rowspan="1" colspan="1">2</td><td rowspan="1" colspan="1">ws</td><td rowspan="1" colspan="1">ws, wr, bs</td><td rowspan="1" colspan="1">w, rb, py</td></tr><tr><td rowspan="1" colspan="1">
                        <italic>
                          <tp:taxon-name><tp:taxon-name-part taxon-name-part-type="genus" reg="Muricea">M.</tp:taxon-name-part><tp:taxon-name-part taxon-name-part-type="species" reg="galapagensis">galapagensis</tp:taxon-name-part></tp:taxon-name>
                        </italic>
                      </td><td rowspan="1" colspan="1">fa</td><td rowspan="1" colspan="1">ob</td><td rowspan="1" colspan="1">8</td><td rowspan="1" colspan="1">s</td><td rowspan="1" colspan="1">no</td><td rowspan="1" colspan="1">0.6–1</td><td rowspan="1" colspan="1">sl</td><td rowspan="1" colspan="1">lo</td><td rowspan="1" colspan="1">uss</td><td rowspan="1" colspan="1">4.1</td><td rowspan="1" colspan="1">ws</td><td rowspan="1" colspan="1">r, ps</td><td rowspan="1" colspan="1">am, lo</td></tr><tr><td rowspan="1" colspan="1">
                        <italic>
                          <tp:taxon-name><tp:taxon-name-part taxon-name-part-type="genus" reg="Muricea">M.</tp:taxon-name-part><tp:taxon-name-part taxon-name-part-type="species" reg="plantaginea">plantaginea</tp:taxon-name-part></tp:taxon-name>
                        </italic>
                      </td><td rowspan="1" colspan="1">fl</td><td rowspan="1" colspan="1">irr, lb</td><td rowspan="1" colspan="1">1–5</td><td rowspan="1" colspan="1">c, im</td><td rowspan="1" colspan="1">no</td><td rowspan="1" colspan="1">0.7–1.2</td><td rowspan="1" colspan="1">sl</td><td rowspan="1" colspan="1">db/w</td><td rowspan="1" colspan="1">ls</td><td rowspan="1" colspan="1">1</td><td rowspan="1" colspan="1">ws</td><td rowspan="1" colspan="1">lb, wr</td><td rowspan="1" colspan="1">rb, am</td></tr><tr><td rowspan="1" colspan="1">
                        <italic>
                          <tp:taxon-name><tp:taxon-name-part taxon-name-part-type="genus" reg="Muricea">M.</tp:taxon-name-part><tp:taxon-name-part taxon-name-part-type="species" reg="squarrosa">squarrosa</tp:taxon-name-part></tp:taxon-name>
                        </italic>
                      </td><td rowspan="1" colspan="1">fl</td><td rowspan="1" colspan="1">di</td><td rowspan="1" colspan="1">4</td><td rowspan="1" colspan="1">c</td><td rowspan="1" colspan="1">no</td><td rowspan="1" colspan="1">2.6</td><td rowspan="1" colspan="1">t</td><td rowspan="1" colspan="1">lb</td><td rowspan="1" colspan="1">cl, cs</td><td rowspan="1" colspan="1">1.3</td><td rowspan="1" colspan="1">tbs</td><td rowspan="1" colspan="1">cl</td><td rowspan="1" colspan="1">br, cl, py, y</td></tr><tr><td rowspan="1" colspan="1"><italic><tp:taxon-name><tp:taxon-name-part taxon-name-part-type="genus" reg="Muricea">M.</tp:taxon-name-part><tp:taxon-name-part taxon-name-part-type="species" reg="ambarae">ambarae</tp:taxon-name-part></tp:taxon-name></italic> sp. nov.</td><td rowspan="1" colspan="1">fl</td><td rowspan="1" colspan="1">lb</td><td rowspan="1" colspan="1">9.5</td><td rowspan="1" colspan="1">im</td><td rowspan="1" colspan="1">no</td><td rowspan="1" colspan="1">1</td><td rowspan="1" colspan="1">sl</td><td rowspan="1" colspan="1">o</td><td rowspan="1" colspan="1">ls, tbs</td><td rowspan="1" colspan="1">1.2</td><td rowspan="1" colspan="1">ws</td><td rowspan="1" colspan="1">lb</td><td rowspan="1" colspan="1">cl, o, y, py</td></tr><tr><td rowspan="1" colspan="1"><italic><tp:taxon-name><tp:taxon-name-part taxon-name-part-type="genus" reg="Muricea">M.</tp:taxon-name-part><tp:taxon-name-part taxon-name-part-type="species" reg="cacao">cacao</tp:taxon-name-part></tp:taxon-name></italic> sp. nov.</td><td rowspan="1" colspan="1">fl</td><td rowspan="1" colspan="1">lb</td><td rowspan="1" colspan="1">9</td><td rowspan="1" colspan="1">im</td><td rowspan="1" colspan="1">yes</td><td rowspan="1" colspan="1">1</td><td rowspan="1" colspan="1">sl</td><td rowspan="1" colspan="1">br-r</td><td rowspan="1" colspan="1">ls</td><td rowspan="1" colspan="1">1.7</td><td rowspan="1" colspan="1">ae/de-ws</td><td rowspan="1" colspan="1">tbr-ae</td><td rowspan="1" colspan="1">db, rb</td></tr><tr><td rowspan="1" colspan="1"><italic><tp:taxon-name><tp:taxon-name-part taxon-name-part-type="genus" reg="Muricea">M.</tp:taxon-name-part><tp:taxon-name-part taxon-name-part-type="species" reg="molinai">molinai</tp:taxon-name-part></tp:taxon-name></italic> sp. nov.</td><td rowspan="1" colspan="1">fl</td><td rowspan="1" colspan="1">lb</td><td rowspan="1" colspan="1">8.7</td><td rowspan="1" colspan="1">im</td><td rowspan="1" colspan="1">no</td><td rowspan="1" colspan="1">3</td><td rowspan="1" colspan="1">t</td><td rowspan="1" colspan="1">g</td><td rowspan="1" colspan="1">uss, tbs</td><td rowspan="1" colspan="1">2.5</td><td rowspan="1" colspan="1">str, cs</td><td rowspan="1" colspan="1">tbr, lr</td><td rowspan="1" colspan="1">g, am, cl</td></tr></tbody></table></table-wrap><supplementary-material xmlns:xlink="http://www.w3.org/1999/xlink" id="S1" position="float" orientation="portrait" xlink:type="simple"><object-id content-type="doi" xlink:type="simple">10.3897/zookeys.1169.89651.suppl1</object-id><object-id content-type="zenodo_dep_id" xlink:type="simple">8167373</object-id><object-id content-type="arpha" xlink:type="simple">1C16856C-983C-584F-9AF9-2FA0BAE8B84D</object-id><label>Supplementary material 1</label><caption><p>Supplementary data</p></caption><statement content-type="dataType"><label>Data type</label><p>morphological, images, molecular data</p></statement><statement content-type="notes"><label>Explanation note</label><p>We showed the paratypes images of the three sea fans described species. Also, the <italic>in situ</italic> images comparison between the described species with other nominal species of <italic><tp:taxon-name><tp:taxon-name-part taxon-name-part-type="genus" reg="Muricea">Muricea</tp:taxon-name-part></tp:taxon-name></italic>. The methodology of the extraction and molecular analysis is included, and the table of accession numbers in GenBank.</p></statement><media xlink:href="zookeys-1169-333_article-89651__-s001.docx" mimetype="application" mime-subtype="vnd.openxmlformats-officedocument.wordprocessingml.document" position="float" orientation="portrait" xlink:type="simple" id="oo_880619.docx"><uri content-type="original_file" xlink:type="simple">https://binary.pensoft.net/file/880619</uri></media><permissions><license xlink:type="simple"><license-p>This dataset is made available under the Open Database License (http://opendatacommons.org/licenses/odbl/1.0/). The Open Database License (ODbL) is a license agreement intended to allow users to freely share, modify, and use this Dataset while maintaining this same freedom for others, provided that the original source and author(s) are credited.</license-p></license></permissions><attrib specific-use="authors">Osvaldo Hernández, Jaime Gómez-Gutiérrez, Carolina Galván-Tirado, Carlos Sánchez</attrib></supplementary-material></tp:treatment-sec><ref-list><ref id="B7"><mixed-citation xmlns:xlink="http://www.w3.org/1999/xlink" xlink:type="simple"><person-group><name name-style="western"><surname>Breedy</surname><given-names>O</given-names></name><name name-style="western"><surname>Guzman</surname><given-names>HM</given-names></name></person-group> (<year>2015</year>) <article-title>A revision of the genus <italic><tp:taxon-name><tp:taxon-name-part taxon-name-part-type="genus">Muricea</tp:taxon-name-part></tp:taxon-name></italic> Lamouroux, 1821 (<tp:taxon-name><tp:taxon-name-part taxon-name-part-type="class">Anthozoa</tp:taxon-name-part></tp:taxon-name>, <tp:taxon-name><tp:taxon-name-part taxon-name-part-type="subclass">Octocorallia</tp:taxon-name-part></tp:taxon-name>) in the eastern Pacific. Part I: <italic><tp:taxon-name><tp:taxon-name-part taxon-name-part-type="genus">Eumuricea</tp:taxon-name-part></tp:taxon-name></italic> Verrill, 1869 revisited.</article-title><source>ZooKeys</source><volume>537</volume>: <fpage>1</fpage>–<lpage>32</lpage>. <ext-link xlink:href="10.3897/zookeys.537.6025" ext-link-type="doi" xlink:type="simple">https://doi.org/10.3897/zookeys.537.6025</ext-link></mixed-citation></ref><ref id="B8"><mixed-citation xmlns:xlink="http://www.w3.org/1999/xlink" xlink:type="simple"><person-group><name name-style="western"><surname>Breedy</surname><given-names>O</given-names></name><name name-style="western"><surname>Guzman</surname><given-names>HM</given-names></name></person-group> (<year>2016a</year>) <article-title>A revision of the genus <italic><tp:taxon-name><tp:taxon-name-part taxon-name-part-type="genus">Muricea</tp:taxon-name-part></tp:taxon-name></italic> Lamouroux, 1821 (<tp:taxon-name><tp:taxon-name-part taxon-name-part-type="class">Anthozoa</tp:taxon-name-part></tp:taxon-name>, <tp:taxon-name><tp:taxon-name-part taxon-name-part-type="subclass">Octocorallia</tp:taxon-name-part></tp:taxon-name>) in the eastern Pacific. Part II.</article-title><source>ZooKeys</source><volume>581</volume>: <fpage>1</fpage>–<lpage>69</lpage>. <ext-link xlink:href="10.3897/zookeys.581.7910" ext-link-type="doi" xlink:type="simple">https://doi.org/10.3897/zookeys.581.7910</ext-link></mixed-citation></ref><ref id="B25"><mixed-citation xmlns:xlink="http://www.w3.org/1999/xlink" xlink:type="simple"><person-group><name name-style="western"><surname>Verrill</surname><given-names>AE</given-names></name></person-group> (<year>1868</year>) <article-title>V. Notes on <tp:taxon-name><tp:taxon-name-part taxon-name-part-type="subkingdom">Radiata</tp:taxon-name-part></tp:taxon-name> in the Museum of Yale College, with descriptions of new genera and species. No. 6. Review of the corals and polyps of the west coast of America. Transactions of the Connecticut Academy of Arts and Sciences, (2<sup>nd</sup> Edn.</article-title><source>)</source><volume>1</volume>(<issue>2</issue>): <fpage>377</fpage>–<lpage>422</lpage>. <ext-link xlink:href="https://biodiversitylibrary.org/page/13465394" ext-link-type="uri" xlink:type="simple">https://biodiversitylibrary.org/page/13465394</ext-link></mixed-citation></ref></ref-list></tp:taxon-treatment>
